# Supplementary material for: MICROPHERRET: MICRObial PHEnotypic tRait ClassifieR using Machine lEarning Techniques
Source: Environ Microbiome. 2024 Aug 8;19:58. doi: 10.1186/s40793-024-00600-6 (PMC11308548; doi:10.1186/s40793-024-00600-6)
Supplement: Supplementary file 1 — Supplementary Material 1 [file 40793_2024_600_MOESM1_ESM.xlsx]

## Sheet: Table S1. Taxonomy ranks distri
Table S1. Taxonomy ranks distribution of the 4214 unique NCBI IDs retrieved from the FAPROTAX database entries
Rank	Number
Phylum	5
Class	4
Subclass	1
Order	29
Family	40
Genus	859
Species	3206
Subspecies	44
Serotype	1
Strain	16
Isolate	1
No rank	8

## Sheet: Table S2. Models and metrics on
Table S2. Evaluation metrics of functional classifiers’ performance on complete genomes and simulated fragmented genomes at different completeness levels.
Level of genome completeness is indicated in percentage
Functional class	Best model	Parameters	Genome n	F1 score 100%	Confusion matrix 100%	Accuracy 100%	Precision 100%	Recall 100%	MCC 100%	MCC 90%	MCC 70%	MCC 50%
acetoclastic methanogenesis	Logistic regression	LogisticRegression(C=0.001, max_iter=10000, random_state=1, solver='liblinear')	2	0	[[4144 0] [ 2 0]]	0.999518	0	0	0	0	0	0
aerobic ammonia oxidation	Random forest	RandomForestClassifier(max_features=None, n_estimators=500, n_jobs=4, random_state=1)	27	0.909091	[[4116 3] [ 2 25]]	0.998794	0.892857	0.925926	0.908636	0.845818	0.859933	0.576093
aerobic anoxygenic phototrophy	Logistic regression	LogisticRegression(C=1, max_iter=10000, random_state=1, solver='liblinear')	1	0.0625	[[4115 30] [ 0 1]]	0.992764	0.0322581	1	0.178954	0.195524	0.223094	-0.000591307
aerobic chemoheterotrophy	Random forest	RandomForestClassifier(max_features='log2', n_estimators=500, n_jobs=4, random_state=1)	2650	0.946876	[[1331 165] [ 119 2531]]	0.9315	0.938798	0.955094	0.850744	0.843224	0.735511	0.469828
aerobic nitrite oxidation	Random forest	RandomForestClassifier(n_jobs=4, random_state=1)	6	0.285714	[[4140 0] [ 5 1]]	0.998794	1	0.166667	0.408002	0	0	0
aliphatic non methane hydrocarbon degradation	Support vector machines	SVC(C=1, cache_size=1000, kernel='linear', random_state=1)	38	0.666667	[[4078 30] [ 4 34]]	0.991799	0.53125	0.894737	0.685988	0.687722	0.715509	0.636736
animal parasites or symbionts	Random forest	RandomForestClassifier(max_features=None, n_jobs=6, random_state=1)	367	0.564745	[[3287 492] [ 29 338]]	0.874337	0.407229	0.920981	0.561352	0.55893	0.492937	0.340858
anoxygenic photoautotrophy	Support vector machines	SVC(C=1, cache_size=1000, kernel='linear', random_state=1)	24	0.761905	[[4120 2] [ 8 16]]	0.997588	0.888889	0.666667	0.768681	0.768681	0.741405	0.538951
anoxygenic photoautotrophy Fe oxidizing	Neural network	NN(Units:32, Dropout:0.0)	0	1	[[4146]]	1	0	0	0	0	0	0
anoxygenic photoautotrophy H2 oxidizing	Random forest	RandomForestClassifier(max_features=None, n_estimators=1000, n_jobs=6, random_state=1)	0	0	[[4144 2] [ 0 0]]	0.999518	0	0	0	0	0	0
anoxygenic photoautotrophy S oxidizing	Neural network	NN(Units:256, Dropout:0.35)	21	0.7	[[4120 8] [ 10 8]]	0.997106	0.5	0.444444	-0.00517739	-0.004724	-0.00435373	-0.0034996
aromatic compound degradation	Support vector machines	SVC(C=10, cache_size=1000, random_state=1)	193	0.583144	[[3835 118] [ 65 128]]	0.955861	0.520325	0.663212	0.564799	0.576725	0.584782	0.199193
aromatic hydrocarbon degradation	Support vector machines	SVC(C=0.001, cache_size=1000, kernel='linear', random_state=1)	41	0.313043	[[3952 153] [ 5 36]]	0.961891	0.190476	0.878049	0.398855	0.411733	0.458575	0.32268
arsenate detoxification	Logistic regression	LogisticRegression(C=0.01, max_iter=10000, random_state=1, solver='liblinear')	1	0	[[4145 0] [ 1 0]]	0.999759	0	0	0	0	0	0
arsenate respiration	Support vector machines	SVC(C=1, cache_size=1000, kernel='linear', random_state=1)	1	0	[[4138 7] [ 1 0]]	0.99807	0	0	-0.000638762	-0.000638762	-0.000341227	-0.000417966
arsenite oxidation detoxification	Support vector machines	SVC(C=1, cache_size=1000, kernel='linear', random_state=1)	0	0	[[4130 16] [ 0 0]]	0.996141	0	0	0	0	0	0
arsenite oxidation energy yielding	Logistic regression	LogisticRegression(C=100, max_iter=10000, penalty='l1', random_state=1, solver='liblinear')	0	1	[[4146]]	1	0	0	0	0	0	0
cellulolysis	Support vector machines	SVC(C=0.001, cache_size=1000, kernel='linear', random_state=1)	26	0.151515	[[4024 96] [ 16 10]]	0.972986	0.0943396	0.384615	0.180708	0.267756	0.204432	0.0398475
chemoheterotrophy	Random forest	RandomForestClassifier(n_estimators=1000, n_jobs=6, random_state=1)	3304	0.956392	[[ 640 202] [ 91 3213]]	0.929329	0.940849	0.972458	0.773323	0.777579	0.71302	0.503717
chitinolysis	Logistic regression	LogisticRegression(C=10, max_iter=10000, penalty='l1', random_state=1, solver='liblinear')	38	0	[[3948 160] [ 38 0]]	0.952243	0	0	-0.0192694	-0.0192067	-0.0186341	0.0143777
chlorate reducers	Support vector machines	SVC(C=10, cache_size=1000, random_state=1)	7	0.25	[[4139 0] [ 6 1]]	0.998553	1	0.142857	0.377691	0.377691	0	0
dark hydrogen oxidation	Random forest	RandomForestClassifier(n_estimators=800, n_jobs=4, random_state=1)	56	0.246575	[[4082 8] [ 47 9]]	0.986734	0.529412	0.160714	0.286778	0.353712	0.0925881	0
dark iron oxidation	Logistic regression	LogisticRegression(C=0.01, max_iter=10000, random_state=1, solver='liblinear')	1	0	[[4116 29] [ 1 0]]	0.992764	0	0	-0.00130361	-0.00120978	-0.00110824	-0.0010814
dark oxidation of sulfur compounds	Logistic regression	LogisticRegression(C=10, max_iter=10000, random_state=1, solver='liblinear')	100	0.412256	[[3861 185] [ 26 74]]	0.949108	0.285714	0.74	0.440137	0.431842	0.440328	0.338625
dark sulfide oxidation	Logistic regression	LogisticRegression(C=10, max_iter=10000, random_state=1, solver='liblinear')	29	0.547945	[[4093 24] [ 9 20]]	0.992041	0.454545	0.689655	0.556174	0.549831	0.522439	0.433265
dark sulfite oxidation	Neural network	NN(Units:128, Dropout:0.0)	21	0	[[4125 0] [ 21 0]]	0.994935	0	0	0	0	0	0
dark sulfur oxidation	Neural network	NN(Units:128, Dropout:0.05)	63	0.574074	[[4085 15] [ 22 24]]	0.988905	0.615385	0.521739	-0.000316832	0.00183878	-0.0118056	-0.00729309
dark thiosulfate oxidation	Neural network	NN(Units:128, Dropout:0.1)	12	0.209302	[[4132 14] [ 0 0]]	0.983599	0	0	0.00241369	-0.0017331	0.000935425	-0.00936383
denitrification	Random forest	RandomForestClassifier(n_estimators=800, n_jobs=4, random_state=1)	30	0.0449438	[[3972 144] [ 26 4]]	0.958997	0.027027	0.133333	0.0449274	0.0534993	0.0658052	0
dissimilatory arsenate reduction	Logistic regression	LogisticRegression(C=0.01, max_iter=10000, random_state=1, solver='liblinear')	1	0	[[4138 7] [ 1 0]]	0.99807	0	0	-0.000638762	-0.000638762	-0.000341227	-0.000341227
dissimilatory arsenite oxidation	Random forest	RandomForestClassifier(max_features=None, n_estimators=200, n_jobs=4, random_state=1)	0	0	[[4132 14] [ 0 0]]	0.996623	0	0	0	0	0	0
fermentation	Random forest	RandomForestClassifier(n_estimators=200, n_jobs=4, random_state=1)	651	0.843014	[[3409 86] [ 114 537]]	0.951761	0.861958	0.824885	0.814807	0.817592	0.822357	0.721978
fish parasites	Logistic regression	LogisticRegression(C=1, max_iter=10000, penalty='l1', random_state=1, solver='liblinear')	0	0	[[4141 5] [ 0 0]]	0.998794	0	0	0	0	0	0
fumarate respiration	Random forest	RandomForestClassifier(n_estimators=500, n_jobs=6, random_state=1)	0	0	[[4120 26] [ 0 0]]	0.993729	0	0	0	0	0	0
human associated	Random forest	RandomForestClassifier(max_features=None, n_estimators=1000, n_jobs=6, random_state=1)	179	0.396442	[[3515 452] [ 23 156]]	0.885432	0.256579	0.871508	0.43526	0.444136	0.462258	0.336158
human gut	Logistic regression	LogisticRegression(C=1, max_iter=10000, penalty='l1', random_state=1, solver='liblinear')	117	0.711974	[[3947 82] [ 7 110]]	0.978534	0.572917	0.940171	0.724811	0.64008	0.483125	0.33348
human pathogens all	Random forest	RandomForestClassifier(max_features=None, n_estimators=800, n_jobs=6, random_state=1)	62	0.171315	[[3687 397] [ 19 43]]	0.899662	0.0977273	0.693548	0.234992	0.245812	0.173488	0.21256
human pathogens diarrhea	Random forest	RandomForestClassifier(n_jobs=6, random_state=1)	0	0	[[4117 29] [ 0 0]]	0.993005	0	0	0	0	0	0
human pathogens gastroenteritis	Support vector machines	SVC(C=10, cache_size=1000, kernel='poly', random_state=1)	0	0	[[4069 77] [ 0 0]]	0.981428	0	0	0	0	0	0
human pathogens meningitis	Random forest	RandomForestClassifier(n_estimators=200, n_jobs=4, random_state=1)	0	0	[[4136 10] [ 0 0]]	0.997588	0	0	0	0	0	0
human pathogens nosocomia	Logistic regression	LogisticRegression(C=10, max_iter=10000, penalty='l1', random_state=1, solver='liblinear')	0	0	[[4109 37] [ 0 0]]	0.991076	0	0	0	0	0	0
human pathogens pneumonia	Support vector machines	SVC(C=10, cache_size=1000, random_state=1)	1	0.1	[[4127 18] [ 0 1]]	0.995658	0.0526316	1	0.228917	0.266842	0.499819	0
human pathogens septicemia	Logistic regression	LogisticRegression(C=100, max_iter=10000, penalty='l1', random_state=1, solver='liblinear')	0	0	[[4121 25] [ 0 0]]	0.99397	0	0	0	0	0	0
hydrocarbon degradation	Support vector machines	SVC(C=0.001, cache_size=1000, kernel='linear', random_state=1)	65	0.342679	[[3880 201] [ 10 55]]	0.949108	0.214844	0.846154	0.411291	0.404089	0.415657	0.359822
hydrogenotrophic methanogenesis	Logistic regression	LogisticRegression(C=100, max_iter=10000, penalty='l1', random_state=1,solver='liblinear')	1	0.181818	[[4136 9] [ 0 1]]	0.997829	0.1	1	0.315884	0.315884	0.408002	-0.000241255
intracellular parasites	Logistic regression	LogisticRegression(C=100, max_iter=10000, penalty='l1', random_state=1,solver='liblinear')	278	0.260062	[[3865 3] [ 236 42]]	0.942354	0.933333	0.151079	0.362814	0.372341	0.363037	0.245781
invertebrate parasites	Support vector machines	SVC(C=1, cache_size=1000, kernel='linear', random_state=1)	5	0	[[4064 77] [ 5 0]]	0.980222	0	0	-0.00478007	-0.00461943	-0.00406598	-0.00296657
iron respiration	Random forest	RandomForestClassifier(n_estimators=200, n_jobs=6, random_state=1)	1	0	[[4105 40] [ 1 0]]	0.990111	0	0	-0.00153306	-0.00134814	-0.000241255	0
knallgas bacteria	Neural network	NN(Units:32, Dropout:0.4)	9	0.416667	[[4132 14] [ 0 0]]	0.996623	0	0	-0.00708034	-0.0064525	-0.00408863	-0.0013238
ligninolysis	Logistic regression	LogisticRegression(C=10, max_iter=10000, penalty='l1', random_state=1,solver='liblinear')	0	0	[[3946 200] [ 0 0]]	0.951761	0	0	0	0	0	0
mammal gut	Support vector machines	SVC(C=10, cache_size=1000, random_state=1)	117	0.757679	[[3964 65] [ 6 111]]	0.982875	0.630682	0.948718	0.765999	0.765365	0.696897	0.172804
manganese oxidation	Random forest	RandomForestClassifier(max_features='log2', n_jobs=4, random_state=1)	1	0	[[4095 50] [ 1 0]]	0.987699	0	0	-0.0017161	-0.00139128	0	0
manganese respiration	Support vector machines	SVC(C=10, cache_size=1000, kernel='poly', random_state=1)	0	0	[[4144 2] [ 0 0]]	0.999518	0	0	0	0	0	0
methanogenesis	Logistic regression	LogisticRegression(C=1, max_iter=10000, penalty='l1', random_state=1, solver='liblinear')	3	1	[[4143 0] [ 0 3]]	1	1	1	1	1	1	0.816398
methanogenesis by CO2 reduction with H2	Support vector machines	SVC(C=1, cache_size=1000, kernel='linear', random_state=1)	1	1	[[4145 0] [ 0 1]]	1	1	1	1	1	1	0
methanogenesis by disproportionation of methyl groups	Random forest	RandomForestClassifier(n_jobs=4, random_state=1)	0	1	[[4146]]	1	0	0	0	0	0	0
methanogenesis by reduction of methyl compounds with H2	Support vector machines	SVC(C=1, cache_size=1000, kernel='linear', random_state=1)	0	1	[[4146]]	1	0	0	0	0	0	0
methanogenesis using formate	Support vector machines	SVC(C=1, cache_size=1000, kernel='linear', random_state=1)	1	1	[[4145 0] [ 0 1]]	1	1	1	1	1	0	0
methanol oxidation	Support vector machines	SVC(C=0.001, cache_size=1000, kernel='linear', random_state=1)	51	0.5	[[4083 12] [ 30 21]]	0.98987	0.636364	0.411765	0.507134	0.48101	0.284013	0.0888284
methanotrophy	Logistic regression	LogisticRegression(C=100, max_iter=10000, penalty='l1', random_state=1,solver='liblinear')	0	0	[[4144 2] [ 0 0]]	0.999518	0	0	0	0	0	0
methylotrophy	Support vector machines	SVC(C=0.001, cache_size=1000, kernel='linear', random_state=1)	51	0.593407	[[4082 13] [ 24 27]]	0.991076	0.675	0.529412	0.593409	0.571096	0.345196	0.238383
nitrate ammonification	Support vector machines	SVC(C=10, cache_size=1000, random_state=1)	0	0	[[4141 5] [ 0 0]]	0.998794	0	0	0	0	0	0
nitrate denitrification	Support vector machines	SVC(C=1, cache_size=1000, kernel='linear', random_state=1)	30	0.107527	[[3970 146] [ 20 10]]	0.959961	0.0641026	0.333333	0.132668	0.150502	0.110477	0.148661
nitrate reduction	Random forest	RandomForestClassifier(max_features=None, n_estimators=800, n_jobs=6, random_state=1)	544	0.504902	[[2926 676] [ 132 412]]	0.805113	0.378676	0.757353	0.437188	0.43564	0.391741	0.328289
nitrate respiration	Random forest	RandomForestClassifier(n_estimators=1000, n_jobs=6, random_state=1)	199	0.618852	[[3809 138] [ 48 151]]	0.955137	0.522491	0.758794	0.607608	0.611478	0.363934	0
nitrification	Logistic regression	LogisticRegression(C=100, max_iter=10000, random_state=1, solver='liblinear')	33	0.923077	[[4111 2] [ 3 30]]	0.998794	0.9375	0.909091	0.92258	0.953115	0.920573	0.833834
nitrite ammonification	Random forest	RandomForestClassifier(n_estimators=800, n_jobs=4, random_state=1)	0	0	[[4137 9] [ 0 0]]	0.997829	0	0	0	0	0	0
nitrite denitrification	Support vector machines	SVC(C=10, cache_size=1000, random_state=1)	30	0.0933333	[[4003 113] [ 23 7]]	0.967197	0.0583333	0.233333	0.104084	0.100388	0.0363417	0
nitrite respiration	Support vector machines	SVC(C=10, cache_size=1000, random_state=1)	34	0.108696	[[3972 140] [ 24 10]]	0.960444	0.0666667	0.294118	0.125603	0.128528	0.0886392	0
nitrogen fixation	Support vector machines	SVC(C=0.001, cache_size=1000, kernel='linear', random_state=1)	170	0.692308	[[3857 119] [ 17 153]]	0.967197	0.5625	0.9	0.696848	0.700528	0.683696	0.413691
nitrogen respiration	Support vector machines	SVC(C=10, cache_size=1000, random_state=1)	199	0.448326	[[3613 334] [ 45 154]]	0.908587	0.315574	0.773869	0.457198	0.48387	0.509497	0.110747
nitrous oxide denitrification	Support vector machines	SVC(C=1, cache_size=1000, kernel='linear', random_state=1)	30	0.0932642	[[3962 154] [ 21 9]]	0.957791	0.0552147	0.3	0.114517	0.142754	0.0905741	0.143807
oil bioremediation	Neural network	NN(Units:16, Dropout:0.3)	0	0	[[4132 14]	0.996623	0	0	0.0233799	0.020745	0.0169189	0.0287829
oxygenic photoautotrophy	Random forest	RandomForestClassifier(n_jobs=6, random_state=1)	204	0.94026	[[3942 0] [ 23 181]]	0.994452	1	0.887255	0.939206	0.933767	0.833846	0.298265
photoautotrophy	Random forest	RandomForestClassifier(max_features=None, n_estimators=500, n_jobs=6, random_state=1)	228	0.946903	[[3908 10] [ 14 214]]	0.994211	0.955357	0.938596	0.943883	0.921048	0.86513	0.558441
photoheterotrophy	Random forest	RandomForestClassifier(max_features=None, n_estimators=1000, n_jobs=6,random_state=1)	20	0.280702	[[4097 29] [ 12 8]]	0.990111	0.216216	0.4	0.289515	0.281564	0.330326	0.115962
photosynthetic cyanobacteria	Support vector machines	SVC(C=1, cache_size=1000, kernel='linear', random_state=1)	204	0.945736	[[3942 0] [ 21 183]]	0.994935	1	0.897059	0.944619	0.933767	0.857553	0.39972
phototrophy	Support vector machines	SVC(C=0.001, cache_size=1000, kernel='linear', random_state=1)	245	0.883065	[[3869 32] [ 26 219]]	0.986011	0.87251	0.893878	0.875698	0.849841	0.727063	0.31927
plant pathogen	Random forest	RandomForestClassifier(n_estimators=500, n_jobs=6, random_state=1)	0	0	[ 0 0]]	0.92547	0	0	0	0	0	0
plastic degradation	Logistic regression	LogisticRegression(C=1, max_iter=10000, penalty='l1', random_state=1, solver='liblinear')	0	0	[[3927 219] [ 0 0]]	0.947178	0	0	0	0	0	0
predatory or exoparasitic	Logistic regression	LogisticRegression(C=10, max_iter=10000, random_state=1, solver='liblinear')	15	0.848485	[[4127 4] [ 1 14]]	0.998794	0.777778	0.933333	0.851438	0.876244	0.570313	0.515712
reductive acetogenesis	Support vector machines	SVC(C=1, cache_size=1000, kernel='linear', random_state=1)	3	0.666667	[[4140 3] [ 0 3]]	0.999276	0.5	1	0.706851	0.654338	0.706851	0.577002
respiration of sulfur compounds	Random forest	RandomForestClassifier(n_estimators=500, n_jobs=4, random_state=1)	90	0.771429	[[4017 39] [ 9 81]]	0.988423	0.675	0.9	0.773963	0.791897	0.695265	0.277554
sulfate respiration	Random forest	RandomForestClassifier(max_features=None, n_jobs=4, random_state=1)	19	1	[[4127 0] [ 0 19]]	1	1	1	1	0.945676	0.828614	0.648023
sulfite respiration	Logistic regression	LogisticRegression(C=0.01, max_iter=10000, random_state=1, solver='liblinear')	1	0.047619	[[4105 40] [ 0 1]]	0.990352	0.0243902	1	0.155418	0.146639	0.151724	0.165962
sulfur respiration	Random forest	RandomForestClassifier(n_estimators=500, n_jobs=4, random_state=1)	57	0.833333	[[4076 13] [ 7 50]]	0.995176	0.793651	0.877193	0.831963	0.831963	0.687313	-0.00259379
thiosulfate respiration	Logistic regression	LogisticRegression(C=1, max_iter=10000, penalty='l1', random_state=1, solver='liblinear')	23	0.25	[[4076 47] [ 13 10]]	0.985528	0.175439	0.434783	0.270059	0.277834	0.241564	0.139172
ureolysis	Random forest	RandomForestClassifier(n_estimators=1000, n_jobs=6, random_state=1)	122	0.261224	[[3933 91] [ 90 32]]	0.956343	0.260163	0.262295	0.238734	0.2077	0.0102099	0
xylanolysis	Random forest	RandomForestClassifier(max_features='log2', n_estimators=200, n_jobs=4, random_state=1)	41	0.47619	[[4082 23] [ 21 20]]	0.989387	0.465116	0.487805	0.470969	0.457378	0.219821	0

## Sheet: Table S3. KOs importance across
Table S3. Distributions of genes positevely, negatively and not associated to the modelled functions and the corresponding average feature importance
KO association is the results of the feature importance calculation from machine learning: positively associated have importance > 0, negatively associated < 0, not associated = 0
Functional class	Associated genes	Positively associated	Not associated	Negatively associated	Avg positive KO importance
human_pathogens_septicemia	346	173	10921	172	0.18379
ligninolysis	365	186	10908	172	0.459339
chitinolysis	434	225	10836	205	0.140112
human_pathogens_nosocomia	121	72	11146	48	0.136945
human_gut	541	285	10726	255	0.109892
arsenite_oxidation_energy_yielding	26	23	11240	3	0.107907
fish_parasites	66	45	11201	20	0.106625
plastic_degradation	359	191	10910	165	0.0974171
methanotrophy	157	89	11110	67	0.0936721
thiosulfate_respiration	185	112	11081	73	0.090516
methanogenesis	37	37	11229	0	0.0619952
intracellular_parasites	428	205	10841	220	0.0594939
hydrogenotrophic_methanogenesis	151	106	11116	44	0.044667
dark_oxidation_of_sulfur_compounds	11230	5500	209	5557	0.0188415
aerobic_anoxygenic_phototrophy	11233	5499	180	5587	0.0102211
dark_sulfide_oxidation	11316	5493	117	5656	0.00972496
nitrification	11242	5253	184	5829	0.00750787
oxygenic_photoautotrophy	186	186	11080	0	0.00537634
predatory_or_exoparasitic	11316	5197	96	5973	0.00456909
mammal_gut	11309	4945	111	6210	0.00411771
sulfite_respiration	11274	5512	174	5580	0.00378644
nitrogen_respiration	11270	5389	160	5717	0.00338354
methanogenesis_by_disproportionation_of_methyl_groups	353	353	10913	0	0.00283286
dissimilatory_arsenite_oxidation	350	349	10917	0	0.00280026
dark_iron_oxidation	11287	5301	150	5815	0.00274393
dissimilatory_arsenate_reduction	11287	5297	160	5809	0.00274027
aromatic_compound_degradation	11293	4383	113	6770	0.0026451
nitrite_respiration	11265	4888	166	6212	0.00259251
oil_bioremediation	379	376	10890	0	0.00252377
hydrocarbon_degradation	11251	4458	173	6635	0.00236094
knallgas_bacteria	11287	5281	135	5850	0.00228444
aerobic_nitrite_oxidation	447	447	10819	0	0.00223714
aromatic_hydrocarbon_degradation	11319	4293	117	6856	0.00221812
cellulolysis	11264	3831	156	7279	0.00214657
sulfate_respiration	506	505	10761	0	0.00197892
nitrogen_fixation	11248	4826	187	6253	0.00175069
nitrite_denitrification	11301	4274	129	6863	0.00173877
nitrous_oxide_denitrification	11328	4717	122	6427	0.00160077
invertebrate_parasites	11307	4147	107	7012	0.00158754
nitrate_ammonification	11205	4376	221	6669	0.00157232
nitrate_denitrification	11249	4860	188	6218	0.00156994
arsenate_detoxification	11263	5306	142	5818	0.00156112
human_pathogens_pneumonia	11263	4650	168	6448	0.00152707
methanol_oxidation	11188	3985	235	7046	0.00137128
phototrophy	11270	5330	153	5783	0.00133053
methylotrophy	11295	5056	150	6060	0.00114266
aliphatic_non_methane_hydrocarbon_degradation	11310	4086	134	7046	0.00113449
human_pathogens_gastroenteritis	11297	4743	138	6385	0.00109679
aerobic_ammonia_oxidation	943	943	10323	0	0.00106045
manganese_respiration	11280	4668	146	6452	0.000924931
anoxygenic_photoautotrophy_Fe_oxidizing	11267	5382	0	5884	0.000896517
dark_thiosulfate_oxidation	1192	1189	10077	0	0.000807017
arsenate_respiration	11286	4053	135	7078	0.000746654
anoxygenic_photoautotrophy	11262	4700	176	6390	0.000622717
photoautotrophy	1643	1642	9624	0	0.000603856
anoxygenic_photoautotrophy_S_oxidizing	11213	4441	184	6641	0.000574996
reductive_acetogenesis	11114	4718	323	6225	0.000541278
anoxygenic_photoautotrophy_H2_oxidizing	1953	1952	9314	0	0.000488804
human_pathogens_diarrhea	2075	2074	9192	0	0.000477848
arsenite_oxidation_detoxification	10662	3686	714	6866	0.000455599
methanogenesis_using_formate	11298	4214	108	6944	0.000402084
dark_sulfur_oxidation	2649	2648	8618	0	0.000377526
human_pathogens_meningitis	3233	3232	8034	0	0.000306494
manganese_oxidation	3432	3431	7835	0	0.000291142
acetoclastic_methanogenesis	11306	5439	98	5729	0.000244185
methanogenesis_by_reduction_of_methyl_compounds_with_H2	11236	4466	168	6632	0.000243975
photoheterotrophy	3596	3594	7672	0	0.000243265
iron_respiration	4660	4656	6610	0	0.000214447
sulfur_respiration	5247	5246	6020	0	0.000190502
animal_parasites_or_symbionts	4562	4560	6706	0	0.000186668
chlorate_reducers	11194	5647	239	5380	0.000170471
respiration_of_sulfur_compounds	6087	6083	5183	0	0.000164297
fumarate_respiration	6152	6150	5116	0	0.000161053
denitrification	6422	6415	4851	0	0.000155008
methanogenesis_by_CO2_reduction_with_H2	11277	5789	163	5314	0.000153764
nitrite_ammonification	6459	6458	4808	0	0.000153287
xylanolysis	6933	6930	4336	0	0.000143902
dark_hydrogen_oxidation	7095	7091	4175	0	0.000140886
plant_pathogen	7117	7108	4158	0	0.000139233
fermentation	7358	7352	3914	0	0.000135966
human_pathogens_all	6788	6783	4483	0	0.000123409
nitrate_reduction	8219	8209	3057	0	0.000120424
ureolysis	8298	8291	2975	0	0.000120327
nitrate_respiration	8473	8466	2800	0	0.000117556
human_associated	7358	7352	3914	0	0.000115948
aerobic_chemoheterotrophy	9379	9358	1908	0	0.000106799
chemoheterotrophy	9497	9480	1786	0	0.000105219
photosynthetic_cyanobacteria	11078	3337	340	7589	4.82911e-05
dark_sulfite_oxidation	0	0	11266	0	Nan

## Sheet: Table S4. Biogas Microbiome db 
Table S4. Evaluation metrics and number of genomes per functional class in the Biogas Microbiome database, calculated from the 635 MAGs belonging to taxa stored in FAPROTAX.
The functions performed by no genomes in the dataset are characterized by Genome number variable equal to 0
Functional class	MCC	confusion matrix	Genome number	Mean genome completeness	MCC 100%	MCC 90%	MCC 70%	MCC 50%
arsenite oxidation detoxification	1	[[633 0] [ 0 2]]	2	85.405	0.437188	0.43564	0.391741	0.328289
dissimilatory arsenite oxidation	1	[[633 0] [ 0 2]]	2	85.405	0.607608	0.611478	0.363934	0
dark sulfur oxidation	1	[[634 0] [ 0 1]]	1	75.66	0.155418	0.146639	0.151724	0.165962
methanogenesis by CO2 reduction with H2	0.960425	[[544 3] [ 3 85]]	88	90.0173	0	0	0	0
methanogenesis by disproportionation of methyl groups	0.9527	[[624 0] [ 1 10]]	11	93.1136	0.556174	0.549831	0.522439	0.433265
methanogenesis	0.92711	[[499 5] [ 10 121]]	131	88.8426	-0.00708034	-0.0064525	-0.00408863	-0.0013238
hydrogenotrophic methanogenesis	0.912316	[[518 4] [ 12 101]]	113	88.4021	-0.0017161	-0.00139128	0	0
respiration of sulfur compounds	0.824955	[[578 5] [ 11 41]]	52	86.6742	0.593409	0.571096	0.345196	0.238383
anoxygenic photoautotrophy	0.815851	[[632 0] [ 1 2]]	3	87.5533	1	1	0	0
methanotrophy	0.815851	[[632 0] [ 1 2]]	3	83.2683	0.114517	0.142754	0.0905741	0.143807
methanogenesis by reduction of methyl compounds with H2	0.811657	[[609 4] [ 4 18]]	22	83.5068	0.457198	0.48387	0.509497	0.110747
nitrite ammonification	0.798413	[[629 1] [ 1 4]]	5	88.9725	0.315884	0.315884	0.408002	-0.000241255
methylotrophy	0.776385	[[601 5] [ 7 22]]	29	85.125	0	0	0	0
hydrocarbon degradation	0.760716	[[623 5] [ 0 7]]	7	76.6371	0.773963	0.791897	0.695265	0.277554
dark hydrogen oxidation	0.756747	[[581 12] [ 8 34]]	42	90.5248	0.814807	0.817592	0.822357	0.721978
acetoclastic methanogenesis	0.725746	[[617 1] [ 7 10]]	17	91.8541	0.0449274	0.0534993	0.0658052	0
human pathogens septicemia	0.706549	[[633 1] [ 0 1]]	1	96.11	0.773323	0.777579	0.71302	0.503717
human pathogens diarrhea	0.706549	[[633 0] [ 1 1]]	2	94.89	0.286778	0.353712	0.0925881	0
invertebrate parasites	0.706549	[[633 1] [ 0 1]]	1	75.86	1	0.945676	0.828614	0.648023
dark oxidation of sulfur compounds	0.690727	[[620 3] [ 4 8]]	12	87.73	0	0	0	0
sulfate respiration	0.685403	[[585 8] [ 15 27]]	42	87.7245	0	0	0	0
dark sulfide oxidation	0.676837	[[625 1] [ 4 5]]	9	86.6222	0	0	0	0
human pathogens all	0.666082	[[613 8] [ 3 11]]	14	92.0807	-0.000316832	0.00183878	-0.0118056	-0.00729309
nitrogen respiration	0.658191	[[586 9] [ 15 25]]	40	88.9725	0.362814	0.372341	0.363037	0.245781
nitrite respiration	0.654211	[[603 7] [ 9 16]]	25	84.7706	0.125603	0.128528	0.0886392	0
aromatic compound degradation	0.650679	[[605 2] [ 14 14]]	28	87.2804	0.507134	0.48101	0.284013	0.0888284
fermentation	0.645434	[[361 61] [ 42 171]]	213	85.3149	0.92258	0.953115	0.920573	0.833834
nitrate respiration	0.640131	[[596 3] [ 18 18]]	36	88.9006	0.398855	0.411733	0.458575	0.32268
nitrogen fixation	0.613171	[[583 5] [ 24 23]]	47	89.1645	0	0	0	0
nitrite denitrification	0.602083	[[619 4] [ 5 7]]	12	89.9252	0.724811	0.64008	0.483125	0.33348
chemoheterotrophy	0.597301	[[ 70 91] [ 1 473]]	474	86.8388	0	0	0	0
aerobic chemoheterotrophy	0.591918	[[429 13] [ 92 101]]	193	87.9419	1	1	1	0
human associated	0.581939	[[596 18] [ 5 16]]	21	90.721	0	0	0	0
human pathogens gastroenteritis	0.576439	[[632 0] [ 2 1]]	3	95.2267	0.377691	0.377691	0	0
anoxygenic photoautotrophy S oxidizing	0.576439	[[632 2] [ 0 1]]	1	92.18	0	0	0	0
arsenate respiration	0.576439	[[632 2] [ 0 1]]	1	70.9	0.270059	0.277834	0.241564	0.139172
methanol oxidation	0.575065	[[630 1] [ 2 2]]	4	91.0575	-0.000638762	-0.000638762	-0.000341227	-0.000341227
photoautotrophy	0.575065	[[630 1] [ 2 2]]	4	88.1	1	1	1	0.816398
dark thiosulfate oxidation	0.575065	[[630 1] [ 2 2]]	4	86.1325	0.132668	0.150502	0.110477	0.148661
plastic degradation	0.561182	[[624 6] [ 1 4]]	5	89.534	0	0	0	0
nitrate reduction	0.55529	[[547 40] [ 12 36]]	48	88.9006	-0.00478007	-0.00461943	-0.00406598	-0.00296657
phototrophy	0.543807	[[627 2] [ 3 3]]	6	83.2383	0.939206	0.933767	0.833846	0.298265
nitrous oxide denitrification	0.533526	[[605 18] [ 2 10]]	12	74.05	0.831963	0.831963	0.687313	-0.00259379
sulfite respiration	0.527244	[[616 12] [ 1 6]]	7	82.1957	0.289515	0.281564	0.330326	0.115962
animal parasites or symbionts	0.514573	[[562 33] [ 13 27]]	40	84.2705	0.696848	0.700528	0.683696	0.413691
fumarate respiration	0.513534	[[629 1] [ 3 2]]	5	82.164	0.944619	0.933767	0.857553	0.39972
cellulolysis	0.513022	[[596 16] [ 9 14]]	23	90.5078	0	0	0	0
denitrification	0.511048	[[622 1] [ 8 4]]	12	88.9725	0.411291	0.404089	0.415657	0.359822
reductive acetogenesis	0.502525	[[626 2] [ 4 3]]	7	89.69	0	0	0	0
aromatic hydrocarbon degradation	0.498816	[[631 3] [ 0 1]]	1	96.11	0.180708	0.267756	0.204432	0.0398475
chlorate reducers	0.498816	[[631 0] [ 3 1]]	4	84.97	0.104084	0.100388	0.0363417	0
human pathogens pneumonia	0.49842	[[632 1] [ 1 1]]	2	96.275	0	0	0	0
iron respiration	0.497625	[[627 0] [ 6 2]]	8	80.7775	0	0	0	0
nitrate denitrification	0.497499	[[613 12] [ 3 7]]	10	88.8715	-0.00153306	-0.00134814	-0.000241255	0
mammal gut	0.49362	[[623 4] [ 4 4]]	8	88.79	0.765999	0.765365	0.696897	0.172804
ureolysis	0.468041	[[628 1] [ 4 2]]	6	93.2267	0.440137	0.431842	0.440328	0.338625
human pathogens nosocomia	0.445801	[[630 4] [ 0 1]]	1	82.61	0.943883	0.921048	0.86513	0.558441
xylanolysis	0.410765	[[619 3] [ 9 4]]	13	77.7485	0.706851	0.654338	0.706851	0.577002
photoheterotrophy	0.405989	[[631 1] [ 2 1]]	3	78.2333	0.851438	0.876244	0.570313	0.515712
human gut	0.404175	[[607 20] [ 2 6]]	8	88.79	0	0	0	0
sulfur respiration	0.372862	[[626 2] [ 5 2]]	7	79.8886	0	0	0	0
nitrate ammonification	0.350757	[[630 3] [ 1 1]]	2	89.686	0	0	0	0
plant pathogen	0.350757	[[630 1] [ 3 1]]	4	89.3475	0.228917	0.266842	0.499819	0
methanogenesis using formate	0.350071	[[602 24] [ 3 6]]	9	95.5489	-0.0192694	-0.0192067	-0.0186341	0.0143777
thiosulfate respiration	0.287427	[[609 18] [ 4 4]]	8	88.4	0	0	0	0
chitinolysis	0.166874	[[622 10] [ 2 1]]	3	89.9467	0.43526	0.444136	0.462258	0.336158
aerobic ammonia oxidation	0	[[635]]	0	nan	0	0	0	0
aerobic anoxygenic phototrophy	0	[[635]]	0	nan	0.908636	0.845818	0.859933	0.576093
aerobic nitrite oxidation	0	[[635]]	0	nan	0.178954	0.195524	0.223094	-0.000591307
aliphatic non methane hydrocarbon degradation	0	[[630 5] [ 0 0]]	0	nan	0.850744	0.843224	0.735511	0.469828
anoxygenic photoautotrophy Fe oxidizing	0	[[635]]	0	nan	0.408002	0	0	0
anoxygenic photoautotrophy H2 oxidizing	0	[[634 1] [ 0 0]]	0	nan	0.685988	0.687722	0.715509	0.636736
arsenate detoxification	0	[[635]]	0	nan	0.561352	0.55893	0.492937	0.340858
arsenite oxidation energy yielding	0	[[635]]	0	nan	0.768681	0.768681	0.741405	0.538951
dark sulfite oxidation	0	[[635]]	0	nan	0	0	0	0
fish parasites	0	[[635]]	0	nan	0	0	0	0
knallgas bacteria	0	[[635]]	0	nan	-0.00517739	-0.004724	-0.00435373	-0.0034996
ligninolysis	0	[[634 1] [ 0 0]]	0	nan	0.564799	0.576725	0.584782	0.199193
oil bioremediation	0	[[635]]	0	nan	0	0	0	0
predatory or exoparasitic	0	[[635]]	0	nan	-0.000638762	-0.000638762	-0.000341227	-0.000417966
human pathogens meningitis	0	[[634 0] [ 1 0]]	1	96.44	0	0	0	0
dark iron oxidation	0	[[633 0] [ 2 0]]	2	93.245	-0.00130361	-0.00120978	-0.00110824	-0.0010814
nitrification	0	[[635]]	0	91.982	0.00241369	-0.0017331	0.000935425	-0.00936383
oxygenic photoautotrophy	0	[[634 0] [ 1 0]]	1	89.74	0.234992	0.245812	0.173488	0.21256
photosynthetic cyanobacteria	0	[[634 0] [ 1 0]]	1	89.74	0	0	0	0
manganese oxidation	0	[[634 0] [ 1 0]]	1	81.03	0.875698	0.849841	0.727063	0.31927
manganese respiration	-0.00157729	[[633 1] [ 1 0]]	1	65.23	0.470969	0.457378	0.219821	0
dissimilatory arsenate reduction	-0.0035381	[[629 5] [ 1 0]]	1	70.9	0.238734	0.2077	0.0102099	0
intracellular parasites	-0.00500758	[[628 2] [ 5 0]]	5	83.246	0.0233799	0.020745	0.0169189	0.0287829

## Sheet: Table S5. Functional superclass
Table S5. Evaluation metrics of the functional superclasses and their corresponding functional classes
Functional superclass
Name	MCC	Accuracy	F1 score	Functional_class	MCC
Carbon metabolism	0.965929	0.99489	0.968705	methanogenesis_by_CO2_reduction_with_H2	1
				methanogenesis_by_disproportionation_of_methyl_groups	1
				methanogenesis_by_reduction_of_methyl_compounds_with_H2	1
				hydrogenotrophic_methanogenesis	1
				methanogenesis	1
				methanotrophy	0.981134
				fermentation	0.97627
				aliphatic_non_methane_hydrocarbon_degradation	0.968882
				aerobic_chemoheterotrophy	0.96725
				hydrocarbon_degradation	0.95264
				methanogenesis_using_formate	0.935251
				chemoheterotrophy	0.923569
				methylotrophy	0.897166
				ligninolysis	0.890666
				aromatic_compound_degradation	0.881171
				methanol_oxidation	0.847458
				fumarate_respiration	0.835191
				xylanolysis	0.819452
				acetoclastic_methanogenesis	0.816354
				aromatic_hydrocarbon_degradation	0.815424
				plastic_degradation	0.808276
				cellulolysis	0.801923
				chitinolysis	0.748022
				reductive_acetogenesis	0.666085
				oil_bioremediation	0.0977582
Nitrogen metabolism	0.897516	0.991321	0.900848	aerobic_nitrite_oxidation	1
				aerobic_ammonia_oxidation	0.925659
				nitrate_reduction	0.925083
				nitrogen_respiration	0.905292
				nitrogen_fixation	0.899101
				nitrite_ammonification	0.891503
				nitrate_ammonification	0.887831
				nitrite_respiration	0.879222
				nitrate_respiration	0.869424
				nitrite_denitrification	0.860799
				nitrification	0.84486
				nitrous_oxide_denitrification	0.806935
				thiosulfate_respiration	0.803494
				ureolysis	0.798066
				dark_sulfide_oxidation	0.78854
				denitrification	0.771867
				nitrate_denitrification	0.740314
				dark_thiosulfate_oxidation	0.704063
				dark_sulfur_oxidation	0.702784
Sulfur metabolism	0.5664	0.990254	0.566563	respiration_of_sulfur_compounds	0.892598
				dark_oxidation_of_sulfur_compounds	0.860516
				sulfate_respiration	0.848948
				sulfite_respiration	0.823926
				sulfur_respiration	0.81463
				dark_sulfite_oxidation	0.244208
Parasites or symbionts	0.942612	0.993844	0.94565	fish_parasites	1
				human_pathogens_nosocomia	1
				intracellular_parasites	0.99255
				human_gut	0.985662
				human_pathogens_diarrhea	0.979624
				mammal_gut	0.97123
				human_pathogens_pneumonia	0.969815
				human_associated	0.967991
				human_pathogens_septicemia	0.965825
				human_pathogens_all	0.961552
				animal_parasites_or_symbionts	0.960721
				human_pathogens_gastroenteritis	0.949294
				human_pathogens_meningitis	0.944114
				plant_pathogen	0.939664
				predatory_or_exoparasitic	0.925659
				invertebrate_parasites	0.899903
Phototrophy	0.370841	0.973237	0.298174	oxygenic_photoautotrophy	1
				photoautotrophy	0.965166
				photoheterotrophy	0.908035
				anoxygenic_photoautotrophy	0.892946
				phototrophy	0.891848
				anoxygenic_photoautotrophy_S_oxidizing	0.835872
				aerobic_anoxygenic_phototrophy	0.76369
				anoxygenic_photoautotrophy_H2_oxidizing	0.726225
				anoxygenic_photoautotrophy_Fe_oxidizing	0.398842
Arsenic ions metabolism	0.799161	0.999362	0.792453	arsenite_oxidation_detoxification	1
				arsenite_oxidation_energy_yielding	1
				dissimilatory_arsenite_oxidation	1
				arsenate_detoxification	0.865875
				dissimilatory_arsenate_reduction	0.774056
				arsenate_respiration	0.470665
Metals metabolism	0.710055	0.997128	0.691589	manganese_oxidation	0.95726
				iron_respiration	0.717566
				dark_iron_oxidation	0.66762
				manganese_respiration	0.547054
Other	-	-	-	photosynthetic_cyanobacteria	1
				dark_hydrogen_oxidation	0.842674
				knallgas_bacteria	0.815424
				plastic_degradation	0.808276

## Sheet: Table S6. GenePhene comparison
Table S6. Metrics comparison between MICROPHERRET and GenePhene on the 4,146 genomes validation set for the 83 functions predicted by both
First column of each evaluation metric refers to MICROPHERRET, the second one to GenePhene. P: Number of real true positives in the validation set; N: Number of real true negatives in the validation set
Functional class	MCC		F1 score		Accuracy		TP		FN		Precision		P	FP		TN		FDR		N
methanogenesis	1	1	1	1	1	1	3	3	0	0	1	1	3	0	0	4143	4143	0	0	4143
methanogenesis_by_CO2_reduction_with_H2	1	1	1	1	1	1	1	1	0	0	1	1	1	0	0	4145	4145	0	0	4145
methanogenesis_using_formate	1	1	1	1	1	1	1	1	0	0	1	1	1	0	0	4145	4145	0	0	4145
sulfate_respiration	1	0.757499	1	0.730769	1	0.996623	19	19	0	0	1	1	19	0	14	4127	4113	0	0.00339229	4127
photoautotrophy	0.943883	0.181972	0.946903	0.157143	0.994211	0.943078	214	22	14	206	0.938596	0.0964912	228	10	30	3908	3888	0.00255232	0.00765697	3918
nitrification	0.92258	0.284574	0.923077	0.195489	0.998794	0.948384	30	26	3	7	0.909091	0.787879	33	2	207	4111	3906	0.000486263	0.0503282	4113
aerobic_ammonia_oxidation	0.908636	0.71529	0.909091	0.716981	0.998794	0.996382	25	19	2	8	0.925926	0.703704	27	3	7	4116	4112	0.000728332	0.00169944	4119
phototrophy	0.875698	0.466573	0.883065	0.49453	0.986011	0.944284	219	113	26	132	0.893878	0.461224	245	32	99	3869	3802	0.00820302	0.0253781	3901
predatory_or_exoparasitic	0.851438	0.257762	0.848485	0.125	0.998794	0.996623	14	1	1	14	0.933333	0.0666667	15	4	0	4127	4131	0.000968289	0	4131
aerobic_chemoheterotrophy	0.850744	0.737094	0.946876	0.901538	0.9315	0.876507	2531	2344	119	306	0.955094	0.884528	2650	165	206	1331	1290	0.110294	0.137701	1496
sulfur_respiration	0.831963	0.629021	0.833333	0.6	0.995176	0.983599	50	51	7	6	0.877193	0.894737	57	13	62	4076	4027	0.00317926	0.0151626	4089
fermentation	0.814807	0.747734	0.843014	0.785425	0.951761	0.9233	537	582	114	69	0.824885	0.894009	651	86	249	3409	3246	0.0246066	0.0712446	3495
respiration_of_sulfur_compounds	0.773963	0.658438	0.771429	0.621908	0.988423	0.974192	81	88	9	2	0.9	0.977778	90	39	105	4017	3951	0.00961538	0.0258876	4056
chemoheterotrophy	0.773323	0.728208	0.956392	0.933375	0.929329	0.897974	3213	2963	91	341	0.972458	0.896792	3304	202	82	640	760	0.239905	0.0973872	842
anoxygenic_photoautotrophy	0.768681	0.50237	0.761905	0.478873	0.997588	0.991076	16	17	8	7	0.666667	0.708333	24	2	30	4120	4092	0.000485201	0.00727802	4122
mammal_gut	0.765999	0.691261	0.757679	0.672783	0.982875	0.974192	111	110	6	7	0.948718	0.940171	117	65	100	3964	3929	0.016133	0.0248201	4029
human_gut	0.724811	0.567784	0.711974	0.519722	0.978534	0.950072	110	112	7	5	0.940171	0.957265	117	82	202	3947	3827	0.0203524	0.0501365	4029
reductive_acetogenesis	0.706851	0.384203	0.666667	0.333333	0.999276	0.99807	3	2	0	1	1	0.666667	3	3	7	4140	4136	0.000724113	0.0016896	4143
anoxygenic_photoautotrophy_S_oxidizing	0.699433	0.616383	0.7	0.612245	0.997106	0.995417	14	15	7	6	0.666667	0.714286	21	5	13	4120	4112	0.00121212	0.00315152	4125
nitrogen_fixation	0.696848	0.713107	0.692308	0.718593	0.967197	0.972986	153	143	17	27	0.9	0.841176	170	119	85	3857	3891	0.0299296	0.0213783	3976
aliphatic_non_methane_hydrocarbon_degradation	0.685988	0.856031	0.666667	0.850575	0.991799	0.996864	34	37	4	1	0.894737	0.973684	38	30	12	4078	4096	0.00730282	0.00292113	4108
nitrate_respiration	0.607608	0.520654	0.618852	0.510109	0.955137	0.924023	151	164	48	35	0.758794	0.824121	199	138	280	3809	3667	0.0349633	0.07094	3947
methylotrophy	0.593409	0.366462	0.593407	0.268571	0.991076	0.938254	27	47	24	4	0.529412	0.921569	51	13	252	4082	3843	0.0031746	0.0615385	4095
dark_sulfur_oxidation	0.57689	0.487211	0.574074	0.479532	0.988905	0.978534	31	41	32	22	0.492063	0.650794	63	14	67	4069	4016	0.00342885	0.0164095	4083
aromatic_compound_degradation	0.564799	0.456363	0.583144	0.419512	0.955861	0.885191	128	172	65	21	0.663212	0.891192	193	118	455	3835	3498	0.0298507	0.115102	3953
animal_parasites_or_symbionts	0.561352	0.395067	0.564745	0.393462	0.874337	0.749397	338	337	29	30	0.920981	0.918256	367	492	1009	3287	2770	0.130193	0.267002	3779
dark_sulfide_oxidation	0.556174	0.292547	0.547945	0.201754	0.992041	0.956102	20	23	9	6	0.689655	0.793103	29	24	176	4093	3941	0.00582949	0.0427496	4117
methanol_oxidation	0.507134	0.511574	0.5	0.445498	0.98987	0.97178	21	47	30	4	0.411765	0.921569	51	12	113	4083	3982	0.0029304	0.0275946	4095
xylanolysis	0.470969	0.0363344	0.47619	0.0451977	0.989387	0.959238	20	4	21	37	0.487805	0.097561	41	23	132	4082	3973	0.00560292	0.0321559	4105
nitrogen_respiration	0.457198	0.334887	0.448326	0.32287	0.908587	0.854317	154	144	45	55	0.773869	0.723618	199	334	549	3613	3398	0.0846212	0.139093	3947
dark_oxidation_of_sulfur_compounds	0.440137	0.626333	0.412256	0.631579	0.949108	0.97974	74	72	26	28	0.74	0.72	100	185	56	3861	3990	0.0457242	0.0138408	4046
nitrate_reduction	0.437188	0.29798	0.504902	0.398585	0.805113	0.75398	412	338	132	206	0.757353	0.621324	544	676	814	2926	2788	0.187674	0.225986	3602
knallgas_bacteria	0.42877	0.162801	0.416667	0.07	0.996623	0.955137	5	7	4	2	0.555556	0.777778	9	10	184	4127	3953	0.00241721	0.0444767	4137
hydrocarbon_degradation	0.411291	0.724826	0.342679	0.704545	0.949108	0.987458	55	62	10	3	0.846154	0.953846	65	201	49	3880	4032	0.0492526	0.0120069	4081
aerobic_nitrite_oxidation	0.408002	0.833092	0.285714	0.833333	0.998794	0.999518	1	5	5	1	0.166667	0.833333	6	0	1	4140	4139	0	0.000241546	4140
aromatic_hydrocarbon_degradation	0.398855	0.695782	0.313043	0.672566	0.961891	0.991076	36	38	5	3	0.878049	0.926829	41	153	34	3952	4071	0.0372716	0.00828258	4105
intracellular_parasites	0.362814	0.874729	0.260062	0.876972	0.942354	0.981187	42	278	236	0	0.151079	1	278	3	78	3865	3790	0.000775595	0.0201655	3868
hydrogenotrophic_methanogenesis	0.315884	0.707021	0.181818	0.666667	0.997829	0.999759	1	1	0	0	1	1	1	9	1	4136	4144	0.00217129	0.000241255	4145
dark_thiosulfate_oxidation	0.297931	0.184573	0.209302	0.101266	0.983599	0.96575	9	8	3	4	0.75	0.666667	12	65	138	4069	3996	0.0157233	0.0333817	4134
photoheterotrophy	0.289515	0.264145	0.280702	0.20339	0.990111	0.977328	8	12	12	8	0.4	0.6	20	29	86	4097	4040	0.0070286	0.0208434	4126
dark_hydrogen_oxidation	0.286778	0.434376	0.246575	0.361624	0.986734	0.958273	9	49	47	7	0.160714	0.875	56	8	166	4082	3924	0.00195599	0.0405868	4090
thiosulfate_respiration	0.270059	0.4611	0.25	0.356589	0.985528	0.979981	10	23	13	0	0.434783	1	23	47	83	4076	4040	0.0113995	0.020131	4123
ureolysis	0.238734	0.22124	0.261224	0.162589	0.956343	0.744091	32	103	90	19	0.262295	0.844262	122	91	1042	3933	2982	0.0226143	0.258946	4024
human_pathogens_all	0.234992	0.107472	0.171315	0.0687343	0.899662	0.732031	43	41	19	21	0.693548	0.66129	62	397	1090	3687	2994	0.0972086	0.266895	4084
human_pathogens_pneumonia	0.228917	0.117672	0.1	0.0277778	0.995658	0.983116	1	1	0	0	1	1	1	18	70	4127	4075	0.00434258	0.0168878	4145
cellulolysis	0.180708	0.121161	0.151515	0.0752351	0.972986	0.928847	10	12	16	14	0.384615	0.461538	26	96	281	4024	3839	0.023301	0.0682039	4120
aerobic_anoxygenic_phototrophy	0.178954	0.195524	0.0625	0.0740741	0.992764	0.99397	1	1	0	0	1	1	1	30	25	4115	4120	0.00723764	0.00603136	4145
sulfite_respiration	0.155418	0.0689924	0.047619	0.00995025	0.990352	0.952002	1	1	0	0	1	1	1	40	199	4105	3946	0.00965018	0.0480097	4145
nitrate_denitrification	0.132668	0.369825	0.107527	0.27	0.959961	0.964785	10	27	20	3	0.333333	0.9	30	146	143	3970	3973	0.0354713	0.0347425	4116
nitrite_respiration	0.125603	0.170755	0.108696	0.0873786	0.960444	0.863965	10	27	24	7	0.294118	0.794118	34	140	557	3972	3555	0.0340467	0.135457	4112
nitrous_oxide_denitrification	0.114517	0.251519	0.0932642	0.214286	0.957791	0.973468	9	15	21	15	0.3	0.5	30	154	95	3962	4021	0.037415	0.0230807	4116
nitrite_denitrification	0.104084	0.11931	0.0933333	0.111111	0.967197	0.972986	7	7	23	23	0.233333	0.233333	30	113	89	4003	4027	0.0274538	0.0216229	4116
denitrification	0.0449274	0.439303	0.0449438	0.339181	0.958997	0.972745	4	29	26	1	0.133333	0.966667	30	144	112	3972	4004	0.0349854	0.0272109	4116
human_pathogens_nosocomia	0	0	0	0	0.991076	0.98384	0	0	0	0	-	-	0	37	67	4109	4079	0.00892426	0.0161602	4146
dissimilatory_arsenite_oxidation	0	0	0	0	0.996623	0.992282	0	0	0	0	-	-	0	14	32	4132	4114	0.00337675	0.00771828	4146
fish_parasites	0	0	0	0	0.998794	0.996382	0	0	0	0	-	-	0	5	15	4141	4131	0.00120598	0.00361795	4146
arsenite_oxidation_detoxification	0	0	0	0	0.996141	0.98794	0	0	0	0	-	-	0	16	50	4130	4096	0.00385914	0.0120598	4146
methanogenesis_by_reduction_of_methyl_compounds_with_H2	0	0	1	0	1	0.999759	0	0	0	0	-	-	0	0	1	4146	4145	0	0.000241196	4146
methanogenesis_by_disproportionation_of_methyl_groups	0	0	1	1	1	1	0	0	0	0	-	-	0	0	0	4146	4146	0	0	4146
methanotrophy	0	0	0	0	0.999518	0.993729	0	0	0	0	-	-	0	2	26	4144	4120	0.000482393	0.0062711	4146
human_pathogens_diarrhea	0	0	0	0	0.993005	0.986011	0	0	0	0	-	-	0	29	58	4117	4088	0.00699469	0.0139894	4146
human_pathogens_septicemia	0	0	0	0	0.99397	0.98384	0	0	0	0	-	-	0	25	67	4121	4079	0.00602991	0.0161602	4146
human_pathogens_gastroenteritis	0	0	0	0	0.981428	0.93753	0	0	0	0	-	-	0	77	259	4069	3887	0.0185721	0.0624699	4146
human_pathogens_meningitis	0	0	0	0	0.997588	0.956343	0	0	0	0	-	-	0	10	181	4136	3965	0.00241196	0.0436565	4146
plant_pathogen	0	0	0	0	0.92547	0.749879	0	0	0	0	-	-	0	309	1037	3837	3109	0.0745297	0.250121	4146
nitrite_ammonification	0	0	0	0	0.997829	0.942836	0	0	0	0	-	-	0	9	237	4137	3909	0.00217077	0.0571635	4146
ligninolysis	0	0	0	0	0.951761	0.985528	0	0	0	0	-	-	0	200	60	3946	4086	0.0482393	0.0144718	4146
nitrate_ammonification	0	0	0	0	0.998794	0.881814	0	0	0	0	-	-	0	5	490	4141	3656	0.00120598	0.118186	4146
arsenate_detoxification	0	-0.000904111	0	0	0.999759	0.996382	0	0	1	1	0	0	1	0	14	4145	4131	0	0.00337756	4145
fumarate_respiration	0	0	0	0	0.993729	0.918234	0	0	0	0	-	-	0	26	339	4120	3807	0.0062711	0.0817656	4146
acetoclastic_methanogenesis	0	0.353127	0	0.333333	0.999518	0.999035	0	1	2	1	0	0.5	2	0	3	4144	4141	0	0.000723938	4144
plastic_degradation	0	0	0	0	0.947178	0.978775	0	0	0	0	-	-	0	219	88	3927	4058	0.052822	0.0212253	4146
anoxygenic_photoautotrophy_H2_oxidizing	0	0	0	0	0.999518	0.999759	0	0	0	0	-	-	0	2	1	4144	4145	0.000482393	0.000241196	4146
manganese_respiration	0	0	0	0	0.999518	0.995176	0	0	0	0	-	-	0	2	20	4144	4126	0.000482393	0.00482393	4146
dark_sulfite_oxidation	0	0.464394	0	0.457143	0.994935	0.995417	0	8	21	13	0	0.380952	21	0	6	4125	4119	0	0.00145455	4125
oil_bioremediation	0	0	0	0	0.996623	0.994452	0	0	0	0	-	-	0	14	23	4132	4123	0.00337675	0.00554752	4146
dissimilatory_arsenate_reduction	-0.000638762	-0.00166321	0	0	0.99807	0.988423	0	0	1	1	0	0	1	7	47	4138	4098	0.00168878	0.011339	4145
arsenate_respiration	-0.000638762	-0.00186621	0	0	0.99807	0.985528	0	0	1	1	0	0	1	7	59	4138	4086	0.00168878	0.014234	4145
dark_iron_oxidation	-0.00130361	0.0639437	0	0.00862069	0.992764	0.944525	0	1	1	0	0	1	1	29	230	4116	3915	0.00699638	0.0554885	4145
iron_respiration	-0.00153306	0.0856524	0	0.0150376	0.990111	0.968403	0	1	1	0	0	1	1	40	131	4105	4014	0.00965018	0.0316043	4145
manganese_oxidation	-0.0017161	-0.000341227	0	0	0.987699	0.999276	0	0	1	1	0	0	1	50	2	4095	4143	0.0120627	0.000482509	4145
invertebrate_parasites	-0.00478007	0.0591714	0	0.0357143	0.980222	0.986975	0	1	5	4	0	0.2	5	77	50	4064	4091	0.0185945	0.0120744	4141
chitinolysis	-0.0192694	0.138513	0	0.0727763	0.952243	0.834057	0	27	38	11	0	0.710526	38	160	677	3948	3431	0.0389484	0.1648	4108
							9059	8844	1542	1757			10601	6156	14206	327361	319311
							Total MICROPHERRET predictions:		15215
							Total Genephene predictions:		23050
							Total FDR MICROPHERRET:		0.0184578
							Total FDR Genephene:		0.0425945
							Total FOR MICROPHERRET:		0.145458
						e	Total FOR Genephene:		0.165739

## Sheet: Table S7. Results of MAGs predi
Table S7. Completenss and metrics for Biogas Database MAGs
Names	Completeness_checkm2	True Positive	True Negative	False Positive	False Negative	MCC
52maCN_2714	36.28	1	86	0	1	0.703031
52maCN_5816	38.69	1	86	0	1	0.703031
52maCN_4585	40.38	1	85	1	1	0.488372
29adLB_193	42.39	2	83	0	3	0.621326
27yjCO_93	45.29	1	84	0	3	0.491304
3CglBP_24	46.23	0	85	1	2	-0.0163496
52maCN_3776	46.49	1	85	1	1	0.488372
52maCN_3893	46.51	1	86	0	1	0.703031
23ysBP_261	47.98	2	86	0	0	1
52maCN_0595	49.05	2	82	1	3	0.494916
52maCN_3784	49.14	2	86	0	0	1
29adLB_122	50.25	3	83	0	2	0.76543
06rmzA_125	52.32	2	84	1	1	0.654902
52maCN_0829	53.12	1	85	0	2	0.570675
52maCN_3709	53.28	2	84	0	2	0.698836
29adLB_120	53.55	2	85	0	1	0.811736
52maCN_3770	54.42	1	82	0	5	0.396343
08sgBP_36	54.96	2	84	1	1	0.654902
52maCN_1900	55.07	1	85	1	1	0.488372
52maCN_0065	55.36	3	84	0	1	0.860916
52maCN_1526	55.67	2	83	0	3	0.621326
06rmzA_462	55.89	3	84	1	0	0.860916
52maCN_3552	55.97	1	85	1	1	0.488372
52maCN_5569	56.18	2	86	0	0	1
29adLB_51	56.55	2	84	1	1	0.654902
52maCN_3797	56.8	2	85	0	1	0.811736
52maCN_0326	56.9	3	85	0	0	1
52maCN_3774	56.98	2	86	0	0	1
52maCN_3725	58.04	1	85	1	1	0.488372
52maCN_5629	58.18	0	85	2	1	-0.0163496
52maCN_2657	58.35	2	86	0	0	1
06rmzA_328	58.43	1	86	0	1	0.703031
52maCN_5370	58.48	3	83	2	0	0.76543
06rmzA_73	58.65	2	86	0	0	1
52maCN_1255	58.8	2	86	0	0	1
52maCN_1360	59.24	2	84	0	2	0.698836
52maCN_6259	59.61	2	86	0	0	1
05jafA_63	60.67	2	86	0	0	1
10tlH2_26	60.84	0	85	1	2	-0.0163496
52maCN_0031	61.16	2	84	1	1	0.654902
52maCN_0042	61.38	2	86	0	0	1
52maCN_3268	61.95	1	85	1	1	0.488372
07pgkL_9	61.99	2	85	0	1	0.811736
52maCN_1041	62.36	2	86	0	0	1
06rmzA_62	62.52	3	84	1	0	0.860916
52maCN_2197	63.02	3	84	1	0	0.860916
08sgBP_9	63.33	2	86	0	0	1
52maCN_0584	63.51	1	86	0	1	0.703031
52maCN_5422	63.55	1	85	1	1	0.488372
52maCN_0333	63.59	2	86	0	0	1
52maCN_3907	63.98	2	86	0	0	1
52maCN_0546	64.5	1	84	1	2	0.391543
52maCN_3716	64.61	3	84	0	1	0.860916
52maCN_0239	64.77	0	85	1	2	-0.0163496
10tlH2_92	65.32	0	85	1	2	-0.0163496
52maCN_4297	65.43	2	86	0	0	1
52maCN_3401	65.53	1	82	0	5	0.396343
31mySI_37	65.68	1	86	0	1	0.703031
52maCN_5275	65.82	0	86	1	1	-0.0114943
52maCN_0523	65.89	1	86	0	1	0.703031
52maCN_1190	66.67	3	84	0	1	0.860916
52maCN_1481	66.92	2	83	0	3	0.621326
52maCN_3274	67.22	6	78	0	4	0.755468
52maCN_1476	67.8	0	85	1	2	-0.0163496
52maCN_3719	67.81	3	84	0	1	0.860916
52maCN_1461	68.14	1	85	0	2	0.570675
52maCN_3858	68.48	2	86	0	0	1
4IglBP_58	68.86	2	83	0	3	0.621326
19jrsB_34	68.98	2	85	1	0	0.811736
04akNA_51	69.54	0	85	1	2	-0.0163496
52maCN_6026	69.83	2	84	2	0	0.698836
52maCN_2674	69.91	1	84	2	1	0.391543
						0.662199
52maCN_5325	70.05	2	81	4	1	0.446071
52maCN_6365	70.09	2	85	1	0	0.811736
06rmzA_513	70.31	2	85	1	0	0.811736
52maCN_0588	70.36	4	84	0	0	1
52maCN_1315	71.14	3	72	0	13	0.398527
52maCN_3775	71.17	1	83	3	1	0.332779
42zhAM_031	71.25	3	83	2	0	0.76543
22ysBP_199	71.5	3	85	0	0	1
17jrsB_18	71.69	1	86	0	1	0.703031
21ysBP_195	71.85	1	85	1	1	0.488372
10tlH2_123	72.06	1	85	1	1	0.488372
52maCN_3110	72.12	2	86	0	0	1
29adLB_175	72.4	3	85	0	0	1
52maCN_2195	72.62	2	86	0	0	1
52maCN_5365	72.72	2	85	0	1	0.811736
52maCN_3130	72.73	3	83	2	0	0.76543
52maCN_1389	72.88	2	81	0	5	0.518751
52maCN_2225	73.01	5	77	0	6	0.649374
52maCN_6282	73.06	2	86	0	0	1
52maCN_5047	73.14	3	84	1	0	0.860916
23ysBP_231	73.3	2	86	0	0	1
52maCN_3682	73.31	2	86	0	0	1
25fmAC_18	73.37	1	85	1	1	0.488372
52maCN_1301	73.41	0	87	0	1	0
52maCN_2237	73.87	2	86	0	0	1
22ysBP_70	74	1	85	1	1	0.488372
32deLW_115	74.25	1	86	0	1	0.703031
52maCN_1662	74.31	5	83	0	0	1
52maCN_3414	74.61	1	82	0	5	0.396343
09scLD_245	74.68	3	85	0	0	1
37jiCB_251	74.91	4	84	0	0	1
36inMN_088	75.1	1	84	2	1	0.391543
31chSP_097	75.11	1	85	0	2	0.570675
52maCN_2377	75.5	2	86	0	0	1
08sgBP_289	75.54	2	84	0	2	0.698836
29adLB_57	75.68	5	83	0	0	1
52maCN_2033	75.79	2	84	1	1	0.654902
52maCN_3843	75.91	1	85	1	1	0.488372
52maCN_6081	75.98	3	84	1	0	0.860916
35haF2_136	76.03	1	85	1	1	0.488372
08sgBP_15	76.11	1	85	1	1	0.488372
52maCN_5647	76.15	2	86	0	0	1
52maCN_1275	76.17	0	87	0	1	0
27yjCO_33	76.37	2	83	3	0	0.621326
36inMN_020	76.42	2	86	0	0	1
41maFB_131	76.54	2	85	0	1	0.811736
52maCN_1240	76.66	3	85	0	0	1
52maCN_1691	76.73	2	86	0	0	1
29adLB_118	76.77	1	84	3	0	0.491304
36inMN_332	76.86	2	82	4	0	0.563764
52maCN_5605	76.87	2	86	0	0	1
42zhAM_158	76.96	13	73	0	2	0.918453
29adLB_215	76.97	3	82	1	2	0.653426
52maCN_3712	76.98	3	85	0	0	1
52maCN_3688	77.04	2	86	0	0	1
43zhSC_214	77.2	6	82	0	0	1
08sgBP_335	77.45	3	84	1	0	0.860916
36inMN_139	77.52	3	85	0	0	1
43zhSC_119	77.59	4	81	0	3	0.742307
52maCN_5299	77.68	2	83	3	0	0.621326
23ysBP_356	77.72	2	86	0	0	1
04akNA_88	77.8	2	85	1	0	0.811736
36inMN_142	77.87	6	79	1	2	0.783539
52maCN_5398	78.19	0	87	0	1	0
06rmzA_232	78.24	0	87	1	0	0
52maCN_0101	78.32	3	84	0	1	0.860916
52maCN_6248	78.39	2	85	1	0	0.811736
06rmzA_286	78.44	1	83	4	0	0.436812
52maCN_5715	78.5	2	86	0	0	1
32deLW_048	78.53	0	85	2	1	-0.0163496
52maCN_1175	78.63	1	86	0	1	0.703031
32deLW_189	79.12	2	85	1	0	0.811736
52maCN_1072	79.13	3	85	0	0	1
42zhAM_492	79.15	3	84	0	1	0.860916
52maCN_2296	79.27	1	85	1	1	0.488372
06rmzA_255	79.78	4	80	2	2	0.642276
29adLB_223	79.84	2	84	2	0	0.698836
38kaAR_191	79.85	5	83	0	0	1
36inMN_168	79.88	2	86	0	0	1
52maCN_1022	79.9	2	86	0	0	1
23ysBP_107	79.99	2	83	3	0	0.621326
52maCN_3692	80.08	2	86	0	0	1
52maCN_3831	80.1	2	86	0	0	1
43zhSC_038	80.23	1	86	0	1	0.703031
52maCN_0412	80.23	3	77	8	0	0.49705
27yjCO_112	80.25	1	85	1	1	0.488372
52maCN_3119	80.3	2	86	0	0	1
52maCN_3767	80.3	2	86	0	0	1
23ysBP_4	80.32	2	84	1	1	0.654902
52maCN_1242	80.33	6	82	0	0	1
29adLB_184	80.38	2	82	4	0	0.563764
52maCN_1187	80.39	3	83	2	0	0.76543
52maCN_1213	80.43	2	86	0	0	1
36inMN_132	80.63	6	82	0	0	1
52maCN_6235	80.73	2	86	0	0	1
52maCN_2210	80.85	2	86	0	0	1
37jiCB_094	80.98	1	83	4	0	0.436812
52maCN_3764	81.05	3	84	0	1	0.860916
52maCN_5264	81.1	3	81	4	0	0.639064
23ysBP_126	81.13	4	84	0	0	1
52maCN_1221	81.2	2	86	0	0	1
52maCN_3705	81.36	1	86	0	1	0.703031
52maCN_1490	81.41	0	85	1	2	-0.0163496
36inMN_084	81.57	4	80	0	4	0.690066
23ysBP_164	81.71	0	82	3	3	-0.0352941
52maCN_2101	81.82	2	85	0	1	0.811736
52maCN_3022	81.85	2	84	2	0	0.698836
33dySA_021	81.97	1	87	0	0	1
52maCN_2103	82	2	86	0	0	1
31chSP_026	82.04	3	84	1	0	0.860916
19jrsB_18	82.05	3	84	1	0	0.860916
52maCN_6225	82.05	3	84	1	0	0.860916
52maCN_0542	82.06	2	85	1	0	0.811736
29adLB_212	82.1	2	83	0	3	0.621326
52maCN_2271	82.21	2	86	0	0	1
15tlH2_226	82.27	1	86	1	0	0.703031
10tlH2_125	82.33	3	84	1	0	0.860916
52maCN_2171	82.48	2	86	0	0	1
52maCN_4234	82.5	1	86	0	1	0.703031
38kaAR_041	82.55	3	83	2	0	0.76543
37jiCB_171	82.58	1	85	1	1	0.488372
52maCN_3808	82.66	3	84	0	1	0.860916
52maCN_3876	82.7	2	86	0	0	1
52maCN_5328	82.7	3	84	1	0	0.860916
52maCN_0013	82.76	2	85	1	0	0.811736
52maCN_1346	82.8	0	87	0	1	0
52maCN_0292	82.87	1	84	2	1	0.391543
52maCN_5301	82.91	2	86	0	0	1
52maCN_2236	82.95	2	86	0	0	1
52maCN_6036	83.07	2	85	1	0	0.811736
52maCN_2149	83.12	1	86	0	1	0.703031
29adLB_103	83.14	3	85	0	0	1
06rmzA_531	83.16	5	83	0	0	1
41maFB_027	83.22	3	84	1	0	0.860916
29adLB_153	83.25	3	82	1	2	0.653426
31mySI_68	83.31	2	86	0	0	1
52maCN_0279	83.7	1	85	1	1	0.488372
43zhSC_046	83.71	2	86	0	0	1
25fmAC_94	83.73	2	86	0	0	1
38kaAR_162	83.81	1	85	1	1	0.488372
52maCN_3137	83.87	3	84	1	0	0.860916
42zhAM_269	83.88	2	86	0	0	1
42zhAM_255	83.89	1	82	4	1	0.291949
38kaAR_028	83.9	2	86	0	0	1
01afH2_28	83.92	2	85	0	1	0.811736
52maCN_3730	83.95	2	82	0	4	0.563764
36inMN_130	84.1	1	85	2	0	0.570675
52maCN_3690	84.14	2	86	0	0	1
08sgBP_51	84.25	1	85	1	1	0.488372
26fmAC_42	84.3	2	86	0	0	1
32deLW_028	84.3	2	86	0	0	1
21ysBP_60	84.35	2	86	0	0	1
52maCN_2066	84.39	4	84	0	0	1
29adLB_36	84.42	3	83	0	2	0.76543
38kaAR_233	84.46	3	85	0	0	1
36inMN_314	84.61	2	80	6	0	0.482243
52maCN_3771	84.63	3	84	0	1	0.860916
52maCN_1485	84.85	1	86	0	1	0.703031
52maCN_5493	84.92	1	83	3	1	0.332779
36inMN_090	84.95	2	85	1	0	0.811736
52maCN_0351	84.98	2	85	1	0	0.811736
29adLB_213	85.11	3	85	0	0	1
27yjCO_146	85.23	3	84	1	0	0.860916
52maCN_1366	85.4	1	76	10	1	0.172917
52maCN_3901	85.45	4	84	0	0	1
23ysBP_211	85.46	5	83	0	0	1
52maCN_3795	85.57	2	86	0	0	1
52maCN_1166	85.7	0	84	3	1	-0.0201415
38kaAR_653	85.71	2	85	0	1	0.811736
52maCN_5581	85.84	1	85	1	1	0.488372
52maCN_6035	85.87	3	85	0	0	1
23ysBP_13	85.99	2	86	0	0	1
36inMN_044	86	11	75	0	2	0.907841
52maCN_4354	86.03	2	86	0	0	1
52maCN_3121	86.04	2	81	4	1	0.446071
52maCN_0257	86.16	1	86	0	1	0.703031
52maCN_1264	86.2	6	82	0	0	1
52maCN_5861	86.24	1	85	0	2	0.570675
52maCN_0792	86.26	4	83	0	1	0.889087
52maCN_3291	86.29	2	86	0	0	1
36inMN_114	86.38	3	85	0	0	1
52maCN_6041	86.43	2	84	2	0	0.698836
52maCN_2270	86.59	0	87	0	1	0
10tlH2_381	86.67	3	84	1	0	0.860916
06rmzA_324	86.68	1	84	2	1	0.391543
52maCN_6129	86.74	2	86	0	0	1
41maFB_063	86.76	2	83	3	0	0.621326
52maCN_2201	86.76	1	85	1	1	0.488372
52maCN_5943	86.99	3	83	2	0	0.76543
43zhSC_025	87.01	2	86	0	0	1
37jiCB_191	87.02	6	79	0	3	0.801422
52maCN_3823	87.05	2	86	0	0	1
52maCN_5296	87.09	2	86	0	0	1
10tlH2_361	87.44	2	85	0	1	0.811736
21ysBP_11	87.45	3	83	2	0	0.76543
32deLW_054	87.51	1	85	1	1	0.488372
52maCN_1727	87.51	1	85	1	1	0.488372
04akNA_101	87.55	1	85	1	1	0.488372
36inMN_054	87.58	2	85	0	1	0.811736
37jiCB_137	87.74	3	85	0	0	1
27yjCO_204	87.79	2	86	0	0	1
32deLW_066	87.83	2	82	3	1	0.494916
52maCN_0036	87.89	0	85	2	1	-0.0163496
52maCN_5899	87.92	3	85	0	0	1
10tlH2_55	87.97	1	85	1	1	0.488372
52maCN_4675	88.04	3	84	0	1	0.860916
52maCN_6204	88.05	4	82	1	1	0.787952
39liFA_012	88.16	3	83	0	2	0.76543
06rmzA_358	88.21	3	81	4	0	0.639064
52maCN_1984	88.23	6	82	0	0	1
37jiCB_112	88.35	2	86	0	0	1
29adLB_95	88.49	2	85	1	0	0.811736
51tsMU_027	88.68	15	73	0	0	1
52maCN_1144	88.68	8	80	0	0	1
52maCN_3765	88.68	2	86	0	0	1
52maCN_1269	88.84	2	86	0	0	1
08sgBP_158	88.94	1	85	1	1	0.488372
27yjCO_189	88.95	3	85	0	0	1
52maCN_0810	89.06	1	85	1	1	0.488372
35haF2_023	89.11	2	84	1	1	0.654902
38kaAR_119	89.12	2	86	0	0	1
31chSP_012	89.18	1	83	3	1	0.332779
52maCN_5292	89.19	1	86	0	1	0.703031
06rmzA_15	89.25	1	84	2	1	0.391543
52maCN_0300	89.26	3	84	1	0	0.860916
43zhSC_113	89.31	2	80	1	5	0.407634
36inMN_034	89.33	3	83	2	0	0.76543
43zhSC_179	89.34	2	86	0	0	1
34haF1_234	89.35	1	85	1	1	0.488372
52maCN_6156	89.48	3	84	1	0	0.860916
38kaAR_032	89.57	3	84	1	0	0.860916
43zhSC_149	89.71	2	83	3	0	0.621326
19jrsB_32	89.72	3	84	1	0	0.860916
52maCN_3031	89.73	8	78	0	2	0.883176
31chSP_150	89.75	2	81	5	0	0.518751
52maCN_4230	89.78	3	83	2	0	0.76543
36inMN_156	89.96	2	83	3	0	0.621326
52maCN_0088	89.99	4	84	0	0	1
						0.753666
52maCN_3946	90.01	1	85	1	1	0.488372
52maCN_1246	90.03	2	85	1	0	0.811736
06rmzA_543	90.05	3	84	1	0	0.860916
29adLB_19	90.05	5	83	0	0	1
27yjCO_18	90.14	2	86	0	0	1
31chSP_081	90.14	1	84	2	1	0.391543
52maCN_6034	90.27	2	86	0	0	1
52maCN_1959	90.3	2	83	3	0	0.621326
52maCN_5549	90.32	5	83	0	0	1
52maCN_6133	90.47	3	83	2	0	0.76543
52maCN_2091	90.48	2	85	1	0	0.811736
38kaAR_135	90.49	4	84	0	0	1
15tlH2_24	90.54	2	86	0	0	1
52maCN_1473	90.71	3	83	2	0	0.76543
52maCN_2064	90.76	1	85	1	1	0.488372
52maCN_3809	90.79	2	86	0	0	1
43zhSC_129	90.8	2	85	1	0	0.811736
52maCN_1517	90.81	1	85	1	1	0.488372
52maCN_2183	90.84	2	86	0	0	1
43zhSC_121	90.87	2	86	0	0	1
52maCN_6343	90.9	3	83	2	0	0.76543
08sgBP_114	90.93	1	84	2	1	0.391543
52maCN_4318	90.96	1	86	0	1	0.703031
52maCN_3665	91.11	2	86	0	0	1
31chSP_068	91.12	1	86	0	1	0.703031
52maCN_2083	91.15	3	83	2	0	0.76543
52maCN_2758	91.21	2	86	0	0	1
39liFA_031	91.27	1	85	1	1	0.488372
32deLW_038	91.32	2	85	1	0	0.811736
06rmzA_282	91.37	1	85	1	1	0.488372
39liFA_097	91.52	5	83	0	0	1
10tlH2_373	91.55	1	83	4	0	0.436812
52maCN_0566	91.6	3	83	2	0	0.76543
10tlH2_60	91.62	3	81	4	0	0.639064
31mySI_145	91.62	1	84	2	1	0.391543
52maCN_1202	91.65	6	81	1	0	0.920158
37jiCB_063	91.67	3	85	0	0	1
52maCN_5445	91.68	3	81	1	3	0.590281
29adLB_210	91.74	1	85	1	1	0.488372
23ysBP_113	91.81	1	85	1	1	0.488372
52maCN_4455	91.82	5	81	0	2	0.83491
52maCN_4516	91.83	1	86	0	1	0.703031
52maCN_0963	91.97	2	86	0	0	1
43zhSC_015	91.99	3	82	3	0	0.694516
42zhAM_111	92	4	83	1	0	0.889087
52maCN_4282	92.1	0	86	1	1	-0.0114943
43zhSC_182	92.29	3	78	7	0	0.524685
52maCN_5062	92.31	1	85	1	1	0.488372
52maCN_3343	92.33	6	79	3	0	0.801422
04akNA_125	92.34	14	73	0	1	0.959542
08sgBP_69	92.36	1	85	1	1	0.488372
52maCN_3899	92.46	2	84	2	0	0.698836
52maCN_3920	92.46	2	83	3	0	0.621326
29adLB_88	92.56	1	85	1	1	0.488372
52maCN_3700	92.6	2	85	0	1	0.811736
52maCN_3050	92.66	2	86	0	0	1
52maCN_4374	92.73	2	86	0	0	1
04akNA_127	92.78	2	85	1	0	0.811736
36inMN_102	92.79	8	80	0	0	1
52maCN_3230	92.83	3	83	2	0	0.76543
38kaAR_361	92.84	6	82	0	0	1
15tlH2_49	92.87	2	86	0	0	1
38kaAR_082	92.98	2	86	0	0	1
32deLW_046	93.04	2	83	3	0	0.621326
52maCN_0252	93.25	2	85	0	1	0.811736
37jiCB_260	93.36	3	85	0	0	1
02xzSI_19	93.39	4	84	0	0	1
52maCN_6004	93.47	3	85	0	0	1
38kaAR_346	93.52	3	82	3	0	0.694516
52maCN_3811	93.52	7	72	0	9	0.62361
52maCN_3656	93.56	0	83	1	4	-0.0233954
52maCN_1244	93.6	2	84	1	1	0.654902
52maCN_1982	93.61	4	84	0	0	1
38kaAR_021	93.78	3	85	0	0	1
52maCN_4067	93.9	4	82	1	1	0.787952
21ysBP_157	93.93	1	84	3	0	0.491304
29adLB_137	93.97	5	83	0	0	1
39liFA_021	93.97	1	85	1	1	0.488372
36inMN_125	94.03	3	81	4	0	0.639064
52maCN_1735	94.08	0	85	2	1	-0.0163496
43zhSC_124	94.21	2	86	0	0	1
20ysBP_146	94.22	3	84	1	0	0.860916
05jafA_73	94.33	2	84	1	1	0.654902
52maCN_2938	94.33	2	86	0	0	1
43zhSC_145	94.39	6	82	0	0	1
52maCN_3877	94.45	0	84	3	1	-0.0201415
52maCN_6084	94.59	3	83	2	0	0.76543
52maCN_1326	94.6	0	85	2	1	-0.0163496
52maCN_6263	94.65	2	85	1	0	0.811736
38kaAR_105	94.71	5	82	1	0	0.907355
06rmzA_463	94.77	2	85	1	0	0.811736
39liFA_064	94.82	1	85	2	0	0.570675
37jiCB_324	94.86	2	85	0	1	0.811736
52maCN_4033	94.88	5	81	0	2	0.83491
52maCN_0841	94.97	7	81	0	0	1
52maCN_4039	95	3	84	1	0	0.860916
37jiCB_108	95.01	3	85	0	0	1
06rmzA_74	95.03	4	81	0	3	0.742307
52maCN_1203	95.05	2	86	0	0	1
52maCN_6297	95.06	2	84	2	0	0.698836
52maCN_0266	95.12	2	86	0	0	1
27yjCO_64	95.14	1	85	0	2	0.570675
52maCN_4376	95.2	2	86	0	0	1
23ysBP_336	95.25	0	85	1	2	-0.0163496
43zhSC_079	95.25	2	86	0	0	1
52maCN_6024	95.32	1	85	1	1	0.488372
38kaAR_331	95.37	2	84	1	1	0.654902
52maCN_4693	95.39	2	84	1	1	0.654902
37jiCB_144	95.43	3	84	1	0	0.860916
43zhSC_162	95.44	2	86	0	0	1
06rmzA_302	95.48	2	84	2	0	0.698836
31mySI_63	95.49	2	85	0	1	0.811736
29adLB_146	95.53	4	84	0	0	1
43zhSC_137	95.55	4	84	0	0	1
52maCN_5136	95.56	3	83	2	0	0.76543
06rmzA_268	95.61	1	85	1	1	0.488372
52maCN_4098	95.66	1	85	1	1	0.488372
42zhAM_119	95.68	3	83	2	0	0.76543
52maCN_6025	95.68	2	85	1	0	0.811736
29adLB_72	95.79	5	82	1	0	0.907355
29adLB_187	95.82	1	85	1	1	0.488372
31chSP_112	95.83	0	81	5	2	-0.0374293
04akNA_45	95.86	2	86	0	0	1
28xzH2_74	95.88	2	86	0	0	1
08sgBP_216	95.89	1	85	1	1	0.488372
52maCN_3884	95.89	0	86	1	1	-0.0114943
31chSP_128	95.9	3	83	0	2	0.76543
52maCN_5184	95.91	4	84	0	0	1
31chSP_001	95.97	3	83	2	0	0.76543
52maCN_3852	95.98	2	86	0	0	1
08sgBP_352	96	1	85	1	1	0.488372
52maCN_6155	96	0	86	1	1	-0.0114943
52maCN_1149	96.04	7	81	0	0	1
52maCN_3837	96.05	0	87	0	1	0
29adLB_21	96.09	3	81	4	0	0.639064
52maCN_4462	96.15	3	83	2	0	0.76543
52maCN_0447	96.17	3	83	2	0	0.76543
52maCN_0597	96.17	1	87	0	0	1
37jiCB_313	96.3	3	83	2	0	0.76543
29adLB_56	96.35	2	85	1	0	0.811736
52maCN_3903	96.38	2	86	0	0	1
52maCN_2233	96.4	4	84	0	0	1
08sgBP_156	96.47	1	85	1	1	0.488372
52maCN_0530	96.47	2	84	1	1	0.654902
42zhAM_088	96.48	8	78	0	2	0.883176
08sgBP_277	96.49	1	85	1	1	0.488372
29adLB_121	96.52	5	83	0	0	1
10tlH2_155	96.85	3	84	1	0	0.860916
52maCN_2198	97.06	1	84	2	1	0.391543
52maCN_2254	97.07	3	85	0	0	1
22ysBP_152	97.1	3	84	1	0	0.860916
23ysBP_80	97.24	1	86	0	1	0.703031
52maCN_1167	97.24	1	86	0	1	0.703031
52maCN_4569	97.24	1	85	0	2	0.570675
06rmzA_174	97.28	1	86	0	1	0.703031
51tsMU_171	97.28	1	85	1	1	0.488372
41maFB_017	97.29	2	82	0	4	0.563764
52maCN_3108	97.34	1	85	1	1	0.488372
52maCN_4069	97.43	2	84	1	1	0.654902
52maCN_5619	97.43	1	86	0	1	0.703031
27yjCO_58	97.47	1	86	0	1	0.703031
51tsMU_115	97.48	0	85	2	1	-0.0163496
52maCN_5300	97.6	1	85	1	1	0.488372
06rmzA_609	97.64	2	85	0	1	0.811736
52maCN_1580	97.75	1	85	1	1	0.488372
52maCN_1627	97.75	1	85	1	1	0.488372
08sgBP_130	97.81	1	85	1	1	0.488372
21ysBP_241	97.87	1	85	1	1	0.488372
36inMN_115	97.89	2	85	0	1	0.811736
52maCN_4988	97.89	1	86	0	1	0.703031
02xzSI_80	97.91	1	84	2	1	0.391543
08sgBP_359	97.93	1	85	1	1	0.488372
52maCN_5643	97.95	1	86	0	1	0.703031
07pgkL_73	97.96	1	87	0	0	1
23ysBP_34	97.96	2	86	0	0	1
52maCN_6111	97.98	1	85	1	1	0.488372
52maCN_2264	97.99	1	83	3	1	0.332779
23ysBP_66	98	2	85	0	1	0.811736
10tlH2_276	98.03	1	83	0	4	0.436812
37jiCB_161	98.04	5	83	0	0	1
52maCN_1232	98.05	2	86	0	0	1
52maCN_4123	98.07	1	85	0	2	0.570675
52maCN_4976	98.07	3	85	0	0	1
17jrsB_10	98.15	2	86	0	0	1
52maCN_3389	98.17	5	81	1	1	0.821138
31mySI_10	98.23	3	84	1	0	0.860916
41maFB_053	98.24	2	85	1	0	0.811736
52maCN_5624	98.27	4	83	0	1	0.889087
52maCN_2669	98.31	1	85	0	2	0.570675
08sgBP_237	98.32	1	85	1	1	0.488372
52maCN_3910	98.35	0	87	0	1	0
52maCN_2073	98.52	2	84	1	1	0.654902
08sgBP_135	98.57	1	84	2	1	0.391543
29adLB_85	98.6	3	83	0	2	0.76543
08sgBP_345	98.63	3	84	1	0	0.860916
52maCN_4241	98.63	1	78	0	9	0.299425
01afH2_42	98.64	2	76	10	0	0.38378
52maCN_6109	98.67	1	86	0	1	0.703031
52maCN_2585	98.7	1	78	0	9	0.299425
09scLD_114	98.73	2	85	0	1	0.811736
37jiCB_096	98.73	3	85	0	0	1
08sgBP_176	98.75	3	82	0	3	0.694516
52maCN_5442	98.75	1	86	0	1	0.703031
52maCN_5171	98.76	1	86	0	1	0.703031
01afH2_34	98.79	3	85	0	0	1
05jafA_4	98.83	13	74	0	1	0.957178
01afH2_27	98.84	2	86	0	0	1
06rmzA_199	98.87	1	84	1	2	0.391543
34haF1_062	98.88	2	86	0	0	1
29adLB_91	98.91	2	82	4	0	0.563764
31chSP_127	98.91	1	84	2	1	0.391543
42zhAM_013	98.94	2	86	0	0	1
04akNA_131	98.98	2	82	0	4	0.563764
31mySI_93	98.98	4	84	0	0	1
52maCN_2654	98.98	1	85	0	2	0.570675
27yjCO_6	99.08	1	85	1	1	0.488372
52maCN_1550	99.09	1	86	0	1	0.703031
04akNA_52	99.1	24	64	0	0	1
28xzH2_125	99.1	3	83	0	2	0.76543
39liFB_044	99.1	1	85	1	1	0.488372
02xzSI_68	99.12	9	77	0	2	0.893011
43zhSC_152	99.21	2	86	0	0	1
06rmzA_208	99.24	5	83	0	0	1
52maCN_3898	99.25	2	86	0	0	1
42zhAM_263	99.3	3	83	2	0	0.76543
52maCN_0756	99.32	1	85	1	1	0.488372
39liFA_105	99.33	2	86	0	0	1
05jafA_20	99.39	6	82	0	0	1
05jafA_30	99.4	2	86	0	0	1
52maCN_6119	99.4	3	83	2	0	0.76543
06rmzA_595	99.43	2	86	0	0	1
06rmzA_529	99.44	3	84	1	0	0.860916
52maCN_5316	99.44	2	86	0	0	1
38kaAR_001	99.45	1	85	1	1	0.488372
51tsMU_025	99.45	2	86	0	0	1
52maCN_1710	99.48	2	83	3	0	0.621326
38kaAR_068	99.49	2	86	0	0	1
52maCN_2691	99.51	4	84	0	0	1
06rmzA_8	99.52	1	86	0	1	0.703031
31mySI_58	99.52	4	84	0	0	1
08sgBP_337	99.59	4	84	0	0	1
37jiCB_292	99.62	3	85	0	0	1
04akNA_25	99.66	4	84	0	0	1
08sgBP_70	99.67	1	85	1	1	0.488372
52maCN_4655	99.67	2	83	2	1	0.560279
09scLD_379	99.69	2	83	3	0	0.621326
32deLW_030	99.69	2	86	0	0	1
42zhAM_120	99.69	3	83	2	0	0.76543
29adLB_204	99.7	0	85	1	2	-0.0163496
52maCN_3841	99.7	2	86	0	0	1
41maFB_013	99.72	4	84	0	0	1
31mySI_83	99.73	3	85	0	0	1
42zhAM_066	99.73	3	83	1	1	0.738095
42zhAM_440	99.74	4	84	0	0	1
29adLB_229	99.76	2	85	1	0	0.811736
38kaAR_035	99.78	5	83	0	0	1
38kaAR_684	99.79	2	82	3	1	0.494916
42zhAM_174	99.79	8	80	0	0	1
26fmAC_36	99.8	6	79	3	0	0.801422
31mySI_52	99.81	2	84	1	1	0.654902
52maCN_4063	99.81	3	83	2	0	0.76543
52maCN_2172	99.83	2	86	0	0	1
32deLW_247	99.84	8	80	0	0	1
52maCN_0422	99.84	3	84	1	0	0.860916
52maCN_6364	99.84	2	86	0	0	1
31mySI_75	99.85	1	85	1	1	0.488372
41maFB_019	99.85	5	75	4	4	0.504923
52maCN_2890	99.85	6	82	0	0	1
52maCN_5654	99.85	2	85	1	0	0.811736
01afH2_6	99.87	2	82	4	0	0.563764
42zhAM_438	99.87	4	84	0	0	1
42zhAM_069	99.89	2	84	2	0	0.698836
04akNA_23	99.9	4	84	0	0	1
22ysBP_46	99.9	6	82	0	0	1
28xzH2_79	99.9	6	82	0	0	1
52maCN_3297	99.9	2	85	1	0	0.811736
01afH2_44	99.91	2	86	0	0	1
08sgBP_102	99.91	2	86	0	0	1
37jiCB_104	99.93	4	84	0	0	1
37jiCB_275	99.93	3	85	0	0	1
52maCN_2247	99.93	2	86	0	0	1
52maCN_5315	99.93	2	86	0	0	1
04akNA_10	99.96	3	81	4	0	0.639064
37jiCB_343	99.96	2	86	0	0	1
52maCN_3936	99.96	2	75	11	0	0.36629
41maFB_048	99.97	7	78	0	3	0.82102
52maCN_0977	99.97	6	79	3	0	0.801422
52maCN_1966	99.97	4	84	0	0	1
04akNA_40	99.98	2	86	0	0	1
08sgBP_377	99.98	1	86	0	1	0.703031
27yjCO_61	99.98	2	86	0	0	1
28xzH2_132	99.98	6	82	0	0	1
32deLW_006	99.98	5	83	0	0	1
36inMN_177	99.98	2	85	1	0	0.811736
38kaAR_107	99.98	1	83	3	1	0.332779
42zhAM_021	99.98	2	85	1	0	0.811736
42zhAM_102	99.98	2	81	0	5	0.518751
28xzH2_43	99.99	4	84	0	0	1
28xzH2_53	99.99	4	84	0	0	1
29adLB_158	99.99	2	86	0	0	1
37jiCB_291	99.99	10	77	1	0	0.947331
42zhAM_211	99.99	5	81	1	1	0.821138
01afH2_43	100	3	83	1	1	0.738095
06rmzA_142	100	1	84	2	1	0.391543
08sgBP_195	100	1	84	2	1	0.391543
09scLD_69	100	2	83	3	0	0.621326
22ysBP_182	100	1	85	1	1	0.488372
27yjCO_109	100	1	85	1	1	0.488372
27yjCO_120	100	2	86	0	0	1
27yjCO_218	100	1	86	0	1	0.703031
29adLB_206	100	4	77	6	1	0.530806
36inMN_210	100	1	84	2	1	0.391543
37jiCB_192	100	3	85	0	0	1
37jiCB_263	100	1	81	5	1	0.261256
38kaAR_226	100	2	78	8	0	0.425905
38kaAR_303	100	3	85	0	0	1
41maFB_031	100	2	83	3	0	0.621326
43zhSC_134	100	2	82	4	0	0.563764
52maCN_0609	100	1	85	1	1	0.488372
52maCN_3232	100	1	84	1	2	0.391543
52maCN_3889	100	0	86	1	1	-0.0114943
52maCN_3906	100	2	82	1	3	0.494916
52maCN_4344	100	2	86	0	0	1
52maCN_5268	100	2	86	0	0	1
52maCN_5309	100	4	82	2	0	0.806718
						0.739284

## Sheet: Table S8. KOs in non-methanoge
Table S8. Copy number of the ten most important genes for methanogenesis in archaea in Biogas Microbiome database
KO		K21612	K21611	K10978	K03421	K00400	K22011	K00581	K22026	K00580	K00578	TOT
Gene name		cfbE	cfbD	aksF	mcrC	-	cfbA	mtrE	-	mtrD	mtrB
MAGs	Archaea sp. 35haF2_218	0	0	0	0	0	0	0	0	0	0	0
	Archaea sp. 52maCN_0096	0	0	0	0	0	0	0	0	0	0	0
	Archaea sp. 52maCN_0630	0	0	0	0	0	0	0	0	0	0	0
	Archaea sp. 52maCN_1440	0	0	0	0	0	0	0	0	0	0	0
	Archaea sp. 52maCN_1605	0	0	0	0	0	0	0	0	0	0	0
	Archaea sp. 52maCN_3215	0	0	0	0	0	0	0	0	0	0	0
	Archaea sp. 52maCN_3616	0	0	0	0	0	0	0	0	0	0	0
	Archaea sp. 52maCN_4045	0	0	0	0	0	0	0	0	0	0	0
	Archaea sp. 52maCN_5983	0	0	0	0	0	0	0	0	0	0	0
	Candidatus Aenigmarchaeota sp. 52maCN_0771	0	0	0	0	0	0	0	0	0	0	0
	Candidatus Aenigmarchaeota sp. 52maCN_6143	0	0	0	0	0	0	0	0	0	0	0
	Candidatus Bathyarchaeota sp. 06rmzA_525	0	0	0	0	0	0	0	1	0	0	1
	Candidatus Bathyarchaeota sp. 38kaAR_023	0	0	0	0	0	0	0	0	0	0	0
	Candidatus Bathyarchaeota sp. 38kaAR_037	0	0	0	0	0	0	0	0	0	0	0
	Candidatus Bathyarchaeota sp. 38kaAR_083	0	0	0	0	0	0	0	0	0	0	0
	Candidatus Bathyarchaeota sp. 38kaAR_237	0	0	0	0	0	0	0	0	0	0	0
	Candidatus Bathyarchaeota sp. 52maCN_0479	0	0	0	0	0	0	0	0	0	0	0
	Candidatus Bathyarchaeota sp. 52maCN_0786	0	0	0	0	0	0	0	0	0	0	0
	Candidatus Bathyarchaeota sp. 52maCN_1385	0	0	0	0	0	0	0	0	0	0	0
	Candidatus Bathyarchaeota sp. 52maCN_1595	0	0	0	0	0	0	0	0	0	0	0
	Candidatus Bathyarchaeota sp. 52maCN_2243	0	0	0	0	0	0	0	0	0	0	0
	Candidatus Bathyarchaeota sp. 52maCN_4020	0	0	0	0	0	0	0	0	0	0	0
	Candidatus Bathyarchaeota sp. 52maCN_5936	0	0	0	0	0	0	0	0	0	0	0
	Candidatus Bathyarchaeota sp. 52maCN_6098	0	0	0	0	0	0	0	0	0	0	0
	Candidatus Diapherotrites sp. 22ysBP_79	0	0	0	0	0	0	0	0	0	0	0
	Candidatus Diapherotrites sp. 27yjCO_212	0	0	0	0	0	0	0	0	0	0	0
	Candidatus Diapherotrites sp. 52maCN_0005	0	0	0	0	0	0	0	0	0	0	0
	Candidatus Diapherotrites sp. 52maCN_2251	0	0	0	0	0	0	0	0	0	0	0
	Candidatus Diapherotrites sp. 52maCN_3881	0	0	0	0	0	0	0	0	0	0	0
	Candidatus Diapherotrites sp. 52maCN_4052	0	0	0	0	0	0	0	0	0	0	0
	Candidatus Diapherotrites sp. 52maCN_5086	0	0	0	0	0	0	0	0	0	0	0
	Candidatus Diapherotrites sp. 52maCN_5265	0	0	0	0	0	0	0	0	0	0	0
	Candidatus Diapherotrites sp. 52maCN_5338	0	0	0	0	0	0	0	0	0	0	0
	Candidatus Diapherotrites sp. 52maCN_5413	0	0	0	0	0	0	0	0	0	0	0
	Candidatus Diapherotrites sp. 52maCN_6053	0	0	0	0	0	0	0	0	0	0	0
	Candidatus Diapherotrites sp. 52maCN_6096	0	0	0	0	0	0	0	0	0	0	0
	Candidatus Lokiarchaeota sp. 27yjCO_147	0	0	0	0	0	0	0	1	0	0	1
	Candidatus Methanomethylicus sp. 52maCN_6169	0	0	0	0	0	0	0	0	0	0	0
	Candidatus Micrarchaeota sp. 52maCN_3932	0	0	0	0	0	0	0	0	0	0	0
	Candidatus Woesearchaeota sp. 27yjCO_155	0	0	0	0	0	0	0	0	0	0	0
	Candidatus Woesearchaeota sp. 38kaAR_117	0	0	0	0	0	0	0	0	0	0	0
	Crenarchaeota sp. 10tlH2_146	0	0	0	0	0	0	0	0	0	0	0
	Crenarchaeota sp. 52maCN_0480	0	0	0	0	0	0	0	0	0	0	0
	Methanothrix sp. 52maCN_1485	0	0	0	1	2	0	1	0	1	1	6
	Nanoarchaeota sp. 38kaAR_370	0	0	1	0	0	0	0	0	0	0	1
	Nanoarchaeota sp. 52maCN_4499	0	0	0	0	0	0	0	0	0	0	0
	Archaea sp. 52maCN_6085	0	0	0	0	0	0	0	0	0	0	0
	Candidatus Methanoculleus thermohydrogenotrophicum 31mySI_10	1	1	1	1	1	1	1	1	1	1	10
	Candidatus Methanofastidiosa sp. 52maCN_1843	1	1	0	1	1	1	0	0	0	0	5
	Candidatus Methanofastidiosum methylthiophilus 27yjCO_88	1	1	0	1	3	1	0	1	0	0	8
	Candidatus Methanofastidiosum methylthiophilus 35haF2_110	1	1	0	1	3	1	0	0	0	0	7
	Candidatus Methanofastidiosum sp. 27yjCO_5	1	1	0	1	1	1	0	1	0	0	6
	Candidatus Methanofastidiosum sp. 29adLB_144	1	1	0	1	2	1	0	0	0	0	6
	Candidatus Methanofastidiosum sp. 52maCN_0273	1	2	0	1	2	1	0	0	0	0	7
	Candidatus Methanofastidiosum sp. 52maCN_2967	1	1	0	1	1	1	0	1	0	0	6
	Candidatus Methanomethylicus mesodigestum 29adLB_157	1	2	0	1	2	0	0	0	0	0	6
	Candidatus Methanomethylophilaceae sp. 29adLB_121	2	1	3	1	1	1	0	1	0	0	10
	Euryarchaeota sp. 06rmzA_582	0	0	2	1	1	0	0	1	0	0	5
	Euryarchaeota sp. 22ysBP_74	2	1	2	1	1	1	0	1	0	0	9
	Euryarchaeota sp. 23ysBP_60	1	1	2	1	1	1	0	1	0	0	8
	Euryarchaeota sp. 29adLB_37	1	1	2	1	1	2	0	1	0	0	9
	Euryarchaeota sp. 31mySI_14	1	1	3	1	1	1	0	1	0	0	9
	Euryarchaeota sp. 52maCN_0261	1	1	1	0	4	1	2	1	0	0	11
	Euryarchaeota sp. 52maCN_1654	1	1	1	1	1	1	1	1	1	1	10
	Euryarchaeota sp. 52maCN_3229	0	0	1	1	0	0	0	1	0	0	3
	Methanobacteriaceae sp. 06rmzA_462	1	0	0	1	1	1	1	0	1	1	7
	Methanobacteriaceae sp. 31chSP_026	1	1	1	1	1	1	1	1	1	1	10
	Methanobacteriaceae sp. 52maCN_3137	1	1	1	1	2	2	1	1	0	0	10
	Methanobacterium formicicum 38kaAR_135	1	1	1	2	4	2	3	1	1	1	17
	Methanobacterium sp. 08sgBP_337	1	1	1	1	3	2	1	1	1	1	13
	Methanobacterium sp. 27yjCO_93	1	1	2	0	3	1	0	1	0	0	9
	Methanobacterium sp. 28xzH2_53	1	1	1	1	3	1	1	1	1	1	12
	Methanobacterium sp. 29adLB_146	1	1	0	1	5	3	1	1	1	1	15
	Methanobacterium sp. 37jiCB_104	1	1	0	1	3	2	1	1	1	1	12
	Methanobacterium sp. 37jiCB_251	1	1	1	0	2	1	0	1	0	0	7
	Methanobacterium sp. 42zhAM_111	1	1	1	1	4	1	1	1	1	1	13
	Methanobacterium sp. 42zhAM_438	2	1	1	1	5	2	1	1	1	1	16
	Methanobacterium sp. 42zhAM_440	1	1	1	1	3	4	1	1	1	1	15
	Methanobacterium sp. 52maCN_0588	1	2	1	0	5	1	0	1	0	0	11
	Methanobacterium sp. 52maCN_2691	1	1	1	1	5	1	1	1	1	1	14
	Methanobacterium sp. 52maCN_5184	1	1	1	1	3	2	1	1	1	1	13
	Methanobrevibacter sp. 52maCN_1982	1	1	1	1	2	2	1	1	1	1	12
	Methanocorpusculaceae sp. 52maCN_1240	1	1	1	0	3	2	0	1	0	0	9
	Methanocorpusculaceae sp. 52maCN_5365	0	0	0	1	1	1	0	1	0	0	4
	Methanocorpusculum parvum 29adLB_175	0	0	1	1	2	1	0	1	0	0	6
	Methanocorpusculum sp. 29adLB_103	0	0	1	1	2	1	1	1	1	1	9
	Methanoculleus bourgensis 23ysBP_211	1	1	1	1	1	1	0	1	0	0	7
	Methanoculleus chikugoensis 22ysBP_199	1	1	1	0	2	1	1	1	1	1	10
	Methanoculleus sp. 19jrsB_32	1	1	1	1	1	1	1	1	1	1	10
	Methanoculleus sp. 29adLB_51	1	2	0	0	2	1	1	1	1	1	10
	Methanoculleus sp. 35haF2_023	0	0	1	0	1	0	0	1	0	0	3
	Methanoculleus sp. 38kaAR_032	1	1	1	0	1	1	1	1	1	1	9
	Methanoculleus sp. 38kaAR_233	1	1	1	0	3	1	0	1	0	0	8
	Methanoculleus sp. 52maCN_2254	1	1	1	1	1	1	1	1	1	1	10
	Methanoculleus sp. 52maCN_3230	1	1	1	1	1	1	0	1	0	0	7
	Methanoculleus thermophilus 28xzH2_125	1	1	1	1	1	1	1	1	1	1	10
	Methanofollis liminatans 29adLB_137	1	1	1	1	2	1	1	1	1	1	11
	Methanolinea sp. 52maCN_4230	1	1	1	1	2	1	1	1	1	1	11
	Methanolinea sp. 52maCN_5943	1	1	1	1	3	1	1	1	1	0	11
	Methanolinea sp. 52maCN_6084	1	1	1	0	5	1	0	1	0	0	10
	Methanolinea sp. 52maCN_6119	1	1	0	0	2	1	0	1	0	0	6
	Methanolinea tarda 38kaAR_035	1	1	1	1	2	1	1	1	1	1	11
	Methanomassiliicoccaceae sp. 29adLB_153	1	1	3	1	1	1	0	1	0	0	9
	Methanomassiliicoccaceae sp. 29adLB_212	0	0	2	1	1	0	0	0	0	0	4
	Methanomassiliicoccaceae sp. 29adLB_215	0	0	0	2	2	0	0	1	0	0	5
	Methanomassiliicoccaceae sp. 29adLB_36	1	1	2	1	1	1	0	1	0	0	8
	Methanomassiliicoccaceae sp. 29adLB_57	0	0	3	1	1	0	0	1	0	0	6
	Methanomassiliicoccaceae sp. 29adLB_85	1	1	2	1	1	1	0	1	0	0	8
	Methanomassiliicoccaceae sp. 38kaAR_105	1	1	2	1	1	1	0	1	0	0	8
	Methanomassiliicoccaceae sp. 39liFA_012	1	1	2	1	2	1	0	1	0	0	9
	Methanomassiliicoccaceae sp. 39liFA_097	1	1	3	1	1	1	0	1	0	0	9
	Methanomassiliicoccaceae sp. 52maCN_1481	0	0	2	1	1	0	0	1	0	0	5
	Methanomassiliicoccaceae sp. 52maCN_1526	1	1	2	1	1	1	0	1	0	0	8
	Methanomassiliicoccaceae sp. 52maCN_5549	1	1	2	2	1	1	0	1	0	0	9
	Methanomassiliicoccaceae sp. 52maCN_6204	1	1	1	2	1	0	0	1	0	0	7
	Methanomassiliicoccales sp. 29adLB_72	1	1	2	1	1	1	0	1	0	0	8
	Methanomassiliicoccales sp. 38kaAR_191	2	1	2	1	2	1	0	1	0	0	10
	Methanomassiliicoccales sp. 52maCN_1662	0	0	4	1	2	0	0	1	0	0	8
	Methanomassiliicoccus sp. 06rmzA_208	1	1	2	1	1	1	0	1	0	0	8
	Methanomassiliicoccus sp. 29adLB_122	1	0	1	0	0	1	0	1	0	0	4
	Methanomassiliicoccus sp. 29adLB_193	0	0	0	0	2	0	0	2	0	0	4
	Methanomassiliicoccus sp. 31chSP_128	0	0	2	1	1	1	0	1	0	0	6
	Methanomassiliicoccus sp. 37jiCB_161	1	1	2	1	1	1	0	1	0	0	8
	Methanomethylovorans sp. 38kaAR_021	1	1	1	1	3	1	1	1	1	1	12
	Methanomicrobiales sp. 06rmzA_125	0	0	1	0	1	0	0	1	0	0	3
	Methanomicrobiales sp. 06rmzA_358	1	1	2	0	1	1	0	1	0	0	7
	Methanomicrobiales sp. 10tlH2_125	1	1	1	0	2	1	1	1	1	1	10
	Methanomicrobiales sp. 10tlH2_381	1	2	1	1	1	2	2	1	2	2	15
	Methanomicrobiales sp. 19jrsB_18	1	1	1	1	1	1	0	1	0	0	7
	Methanomicrobiales sp. 21ysBP_11	1	1	1	1	1	1	0	1	0	0	7
	Methanomicrobiales sp. 27yjCO_146	1	1	1	1	3	1	1	1	1	0	11
	Methanomicrobiales sp. 29adLB_21	1	1	1	1	1	1	1	1	1	1	10
	Methanomicrobiales sp. 31chSP_001	1	2	1	1	1	1	1	1	1	1	11
	Methanomicrobiales sp. 38kaAR_346	1	1	1	1	1	1	0	1	0	0	7
	Methanomicrobiales sp. 42zhAM_031	1	1	1	0	1	0	1	1	1	1	8
	Methanomicrobiales sp. 42zhAM_120	1	1	1	1	2	1	1	1	1	1	11
	Methanomicrobiales sp. 52maCN_2083	1	1	1	1	1	1	1	1	1	1	10
	Methanomicrobiales sp. 52maCN_3130	2	1	1	0	2	1	1	1	1	1	11
	Methanomicrobiales sp. 52maCN_4462	1	1	1	1	1	1	1	2	1	1	11
	Methanomicrobiales sp. 52maCN_5136	1	1	1	1	1	1	1	1	1	1	10
	Methanomicrobiales sp. 52maCN_5370	1	1	1	0	0	1	0	1	0	0	5
	Methanomicrobiales sp. 52maCN_5899	1	2	1	0	1	1	0	1	0	0	7
	Methanomicrobiales sp. 52maCN_6004	1	1	1	1	1	1	1	1	1	0	9
	Methanomicrobiales sp. 52maCN_6133	1	1	1	0	2	1	0	1	0	0	7
	Methanomicrobiales sp. 52maCN_6225	1	1	1	0	1	1	1	1	1	1	9
	Methanomicrobium sp. 52maCN_0792	1	1	1	1	1	1	0	1	0	0	7
	Methanoregula formicica 52maCN_6156	1	1	1	1	3	1	0	1	0	0	9
	Methanoregula sp. 06rmzA_62	1	1	1	1	2	2	0	1	0	0	9
	Methanoregula sp. 52maCN_0300	1	1	1	1	2	1	0	1	0	0	8
	Methanoregula sp. 52maCN_0546	1	1	1	0	2	1	0	1	0	0	7
	Methanoregula sp. 52maCN_2197	1	1	2	1	2	1	0	2	0	0	10
	Methanoregula sp. 52maCN_5328	1	1	1	0	7	1	0	1	0	0	12
	Methanoregula sp. 52maCN_6081	1	1	1	0	2	1	1	0	1	1	9
	Methanoregulaceae sp. 38kaAR_041	1	1	1	1	2	1	0	1	0	0	8
	Methanoregulaceae sp. 42zhAM_119	1	1	1	1	4	1	1	1	1	1	13
	Methanoregulaceae sp. 42zhAM_263	1	1	1	1	2	1	1	1	1	1	11
	Methanoregulaceae sp. 52maCN_0566	1	1	1	2	3	1	1	1	1	1	13
	Methanoregulaceae sp. 52maCN_1473	1	1	1	1	4	1	1	1	1	0	12
	Methanoregulaceae sp. 52maCN_4039	1	1	1	1	3	1	1	1	0	0	10
	Methanoregulaceae sp. 52maCN_6343	1	1	1	1	4	1	1	1	0	0	11
	Methanosaeta harundinacea 39liFA_105	1	1	1	1	3	1	1	0	1	1	11
	Methanosarcina flavescens 22ysBP_46	1	1	1	1	2	1	1	1	1	1	11
	Methanosarcina mazei 52maCN_0841	1	2	1	1	3	1	1	1	1	1	13
	Methanosarcina sp. 05jafA_20	1	1	1	1	2	1	1	1	1	1	11
	Methanosarcina sp. 36inMN_132	1	1	1	0	2	1	1	1	1	0	9
	Methanosarcina sp. 38kaAR_361	1	1	1	1	2	1	1	1	1	1	11
	Methanosarcina sp. 52maCN_1242	2	1	1	0	2	1	1	1	1	1	11
	Methanosarcina sp. 52maCN_2890	1	1	1	1	2	1	1	1	1	1	11
	Methanosarcina spelaei 52maCN_1264	1	0	1	0	2	1	0	1	0	0	6
	Methanosarcina thermophila 28xzH2_79	1	1	1	1	2	1	1	1	1	1	11
	Methanosarcinaceae sp. 23ysBP_4	1	1	0	1	2	1	1	1	1	0	9
	Methanospirillum sp. 06rmzA_74	1	1	1	1	4	1	1	1	1	1	13
	Methanospirillum sp. 52maCN_4033	1	1	1	1	3	1	2	1	1	1	13
	Methanospirillum sp. 52maCN_4455	1	1	0	0	1	1	0	1	0	1	6
	Methanospirillum stamsii 52maCN_1149	1	1	1	0	1	1	1	1	1	1	9
	Methanothermobacter sp. 04akNA_23	1	1	0	1	2	1	1	0	1	1	9
	Methanothermobacter sp. 04akNA_25	1	1	1	1	2	1	1	2	1	1	12
	Methanothermobacter sp. 28xzH2_43	1	1	1	1	2	1	1	1	1	1	11
	Methanothermobacter wolfeii 31mySI_58	1	1	1	1	2	1	1	1	1	1	11
	Methanothrix sp. 06rmzA_595	1	1	1	1	2	1	1	0	1	1	10
	Methanothrix sp. 27yjCO_18	1	1	1	1	3	1	1	0	1	1	11
	Methanothrix sp. 27yjCO_204	1	1	1	1	1	1	1	0	1	1	9
	Methanothrix sp. 32deLW_028	1	1	1	1	3	2	1	0	1	1	12
	Methanothrix sp. 34haF1_062	1	1	1	1	2	1	1	0	1	1	10
	Methanothrix sp. 38kaAR_028	1	1	1	1	2	1	1	0	1	1	10
	Methanothrix sp. 38kaAR_119	1	1	1	0	2	1	0	0	0	0	6
	Methanothrix sp. 43zhSC_152	1	1	1	1	2	1	1	0	1	1	10
	Methanothrix sp. 52maCN_0266	1	1	1	1	2	1	2	0	2	3	14
	Methanothrix sp. 52maCN_1691	1	1	0	1	2	1	1	0	1	1	9
	Methanothrix sp. 52maCN_3291	1	1	1	1	2	1	1	0	1	1	10
	Methanothrix sp. 52maCN_5605	1	1	2	1	2	1	1	0	1	0	10
	Methanothrix sp. 52maCN_6129	1	1	1	1	4	1	1	0	1	1	12
	Methanotrichaceae sp. 38kaAR_068	1	1	1	1	3	1	1	0	1	1	11
	Thermoplasmatales sp. 06rmzA_286	1	1	2	1	1	1	0	1	0	0	8
	Thermoplasmatales sp. 10tlH2_373	1	1	3	1	1	0	0	1	0	0	8
	Thermoplasmatales sp. 21ysBP_157	1	1	2	1	1	4	0	1	0	0	11
	Thermoplasmatales sp. 29adLB_118	0	0	2	1	2	2	0	1	0	0	8
	Thermoplasmatales sp. 39liFA_064	1	1	3	1	1	1	0	1	0	0	9
	Archaea sp. 52maCN_6085	0	0	0	0	0	0	0	0	0	0	0
	Candidatus Methanoculleus thermohydrogenotrophicum 31mySI_10	1	1	1	1	1	1	1	1	1	1	10
	Candidatus Methanofastidiosa sp. 52maCN_1843	1	1	0	1	1	1	0	0	0	0	5
	Candidatus Methanofastidiosum methylthiophilus 27yjCO_88	1	1	0	1	3	1	0	1	0	0	8
